# Supplementary material for: Epigenome-wide association study of serum cotinine in current smokers reveals novel genetically driven loci
Source: Clin Epigenetics. 2019 Jan 5;11:1. doi: 10.1186/s13148-018-0606-9 (PMC6321663; doi:10.1186/s13148-018-0606-9)
Supplement: Supplementary file 2 — Table S1. Gene network (IPA) and pathway analysis (Gene Ontology) of EWAS results. (XLS 3125 kb) [file 13148_2018_606_MOESM2_ESM.xls]

## Sheet: Table S1
Table S1. Gene network (IPA) and pathway analysis (Gene Ontology) of EWAS results
IPA Pathway analysis among 40 genes highlighted in the EWAS					GENE ONTOLOGY: 55 CpG, performed using missmethyl accounting for non-uniform probe distribution on the 450k array
Ingenuity Canonical Pathways	FDR	Molecules			Term	N	P-value	FDR
Colorectal Cancer Metastasis Signaling	0.000870964	LRP5,PIK3R5,GNG13,ADCY7,GNG12,LRP1			detection of visible light (GO:0009584)	58	3.50304e-05	0.784892
Thrombin Signaling	0.00288403	F2RL3,PIK3R5,GNG13,ADCY7,GNG12			detection of light stimulus (GO:0009583)	70	7.10787e-05	0.796295
Gαi Signaling	0.00416869	SSTR3,GNG13,ADCY7,GNG12			detection of light stimulus involved in visual perception (GO:0050908)	16	0.000239577	1
P2Y Purigenic Receptor Signaling Pathway	0.00457088	PIK3R5,GNG13,ADCY7,GNG12			detection of light stimulus involved in sensory perception (GO:0050962)	16	0.000239577	1
Relaxin Signaling	0.00616595	PIK3R5,GNG13,ADCY7,GNG12			plasma membrane part (GO:0044459)	2739	0.000307046	1
CXCR4 Signaling	0.00707946	PIK3R5,GNG13,ADCY7,GNG12			secretory granule organization (GO:0033363)	31	0.000415405	1
α-Adrenergic Signaling	0.00707946	GNG13,ADCY7,GNG12			G-protein coupled receptor signaling pathway (GO:0007186)	1291	0.000530326	1
Molecular Mechanisms of Cancer	0.00707946	LRP5,PIK3R5,NOTCH1,ADCY7,LRP1			detection of external stimulus (GO:0009581)	127	0.00054582	1
Antiproliferative Role of Somatostatin Receptor 2	0.00707946	PIK3R5,GNG13,GNG12			detection of abiotic stimulus (GO:0009582)	130	0.000560452	1
CREB Signaling in Neurons	0.00707946	PIK3R5,GNG13,ADCY7,GNG12			apoptotic process involved in morphogenesis (GO:0060561)	25	0.000947256	1
Role of NFAT in Cardiac Hypertrophy	0.00707946	PIK3R5,GNG13,ADCY7,GNG12			cerebral cortex development (GO:0021987)	108	0.000960538	1
Breast Cancer Regulation by Stathmin1	0.00707946	PIK3R5,GNG13,ADCY7,GNG12			prostaglandin F receptor activity (GO:0004958)	2	0.00124628	1
GPCR-Mediated Nutrient Sensing in Enteroendocrine Cells	0.00707946	GNG13,ADCY7,GNG12			prostaglandin J receptor activity (GO:0001785)	2	0.00128842	1
Osteoarthritis Pathway	0.00707946	ALPP,ALPG,NOTCH1,LRP1			prostaglandin D receptor activity (GO:0004956)	2	0.00128842	1
IL-1 Signaling	0.00812831	GNG13,ADCY7,GNG12			negative regulation of germ cell proliferation (GO:1905937)	3	0.0014547	1
Cardiac Hypertrophy Signaling	0.01	PIK3R5,GNG13,ADCY7,GNG12			negative regulation of male germ cell proliferation (GO:2000255)	3	0.0014547	1
Gαs Signaling	0.0114815	GNG13,ADCY7,GNG12			protein K33-linked deubiquitination (GO:1990168)	3	0.00152477	1
fMLP Signaling in Neutrophils	0.0144544	PIK3R5,GNG13,GNG12			apoptotic process involved in development (GO:1902742)	33	0.00157617	1
CCR3 Signaling in Eosinophils	0.0144544	PIK3R5,GNG13,GNG12			plasma membrane protein complex (GO:0098797)	567	0.00158486	1
G Protein Signaling Mediated by Tubby	0.0144544	GNG13,GNG12			aorta morphogenesis (GO:0035909)	35	0.00161403	1
Sphingosine-1-phosphate Signaling	0.0144544	PDGFA,PIK3R5,ADCY7			regulation of Wnt signaling pathway (GO:0030111)	343	0.00163265	1
Cardiac β-adrenergic Signaling	0.017378	GNG13,ADCY7,GNG12			extracellular matrix assembly (GO:0085029)	34	0.0017038	1
Role of Macrophages, Fibroblasts and Endothelial Cells in Rheumatoid Arthritis	0.018197	LRP5,PDGFA,PIK3R5,LRP1			response to radiation (GO:0009314)	439	0.00182073	1
Th2 Pathway	0.0190546	PTGDR2,PIK3R5,NOTCH1			regulation of extracellular matrix organization (GO:1903053)	33	0.00186087	1
Gαq Signaling	0.0234423	PIK3R5,GNG13,GNG12			regulation of germ cell proliferation (GO:1905936)	4	0.00214281	1
Gap Junction Signaling	0.0251189	NOV,PIK3R5,ADCY7			regulation of male germ cell proliferation (GO:2000254)	4	0.00214281	1
Tec Kinase Signaling	0.0251189	PIK3R5,GNG13,GNG12			positive regulation of Ras protein signal transduction (GO:0046579)	48	0.0021675	1
Ephrin Receptor Signaling	0.0263027	PDGFA,GNG13,GNG12			negative regulation of osteoblast differentiation (GO:0045668)	43	0.0023828	1
Role of NFAT in Regulation of the Immune Response	0.0281838	PIK3R5,GNG13,GNG12			membrane protein complex (GO:0098796)	1136	0.00246252	1
Th1 and Th2 Activation Pathway	0.0281838	PTGDR2,PIK3R5,NOTCH1			response to abiotic stimulus (GO:0009628)	1186	0.00258047	1
IL-8 Signaling	0.0338844	PIK3R5,GNG13,GNG12			response to peptide (GO:1901652)	488	0.00265828	1
CCR5 Signaling in Macrophages	0.040738	GNG13,GNG12			membrane part (GO:0044425)	6430	0.00266898	1
Actin Cytoskeleton Signaling	0.0446684	PDGFA,PIK3R5,GNG12			positive regulation of small GTPase mediated signal transduction (GO:0051057)	55	0.00266915	1
Axonal Guidance Signaling	0.0457088	PDGFA,PIK3R5,GNG13,GNG12			transmembrane signaling receptor activity (GO:0004888)	1188	0.00280455	1
VDR/RXR Activation	0.0457088	LRP5,PDGFA			pallium development (GO:0021543)	162	0.00287878	1
Role of Osteoblasts, Osteoclasts and Chondrocytes in Rheumatoid Arthritis	0.0457088	LRP5,PIK3R5,LRP1			protein K29-linked deubiquitination (GO:0035523)	4	0.0029114	1
Phospholipase C Signaling	0.0457088	GNG13,ADCY7,GNG12			male germ cell proliferation (GO:0002176)	6	0.0030617	1
Ephrin B Signaling	0.0457088	GNG13,GNG12			germ cell proliferation (GO:0036093)	6	0.0030617	1
Huntington's Disease Signaling	0.0467735	PIK3R5,GNG13,GNG12			epithelial cell differentiation involved in kidney development (GO:0035850)	45	0.00317925	1
Macropinocytosis Signaling	0.047863	PDGFA,PIK3R5			forebrain development (GO:0030900)	364	0.00353291	1
Signaling by Rho Family GTPases	0.0489779	PIK3R5,GNG13,GNG12			thrombin-activated receptor activity (GO:0015057)	5	0.0037125	1
Leptin Signaling in Obesity	0.0489779	PIK3R5,ADCY7			protein deubiquitination involved in ubiquitin-dependent protein catabolic process (GO:0071947)	4	0.00390577	1
Factors Promoting Cardiogenesis in Vertebrates	0.0512861	LRP5,LRP1			phosphatidylinositol 3-kinase complex, class IB (GO:0005944)	3	0.00391025	1
G Beta Gamma Signaling	0.0512861	GNG13,GNG12			Notch signaling pathway involved in regulation of secondary heart field cardioblast proliferation (GO:0003270)	1	0.00406631	1
PDGF Signaling	0.0512861	PDGFA,PIK3R5			venous endothelial cell differentiation (GO:0060843)	1	0.00406631	1
G-Protein Coupled Receptor Signaling	0.0562341	SSTR3,PIK3R5,ADCY7			aorta development (GO:0035904)	52	0.00417804	1
Melanocyte Development and Pigmentation Signaling	0.057544	PIK3R5,ADCY7			alpha-2 macroglobulin receptor activity (GO:0016964)	1	0.00424385	1
PAK Signaling	0.0588844	PDGFA,PIK3R5			transcription factor TFIIA complex (GO:0005672)	5	0.00426732	1
IGF-1 Signaling	0.0645654	NOV,PIK3R5			detection of stimulus (GO:0051606)	613	0.00427105	1
Androgen Signaling	0.0676083	GNG13,GNG12			negative regulation of growth rate (GO:0045967)	2	0.00475842	1
Glioma Signaling	0.0676083	PDGFA,PIK3R5			coronary vein morphogenesis (GO:0003169)	2	0.0048034	1
Pancreatic Adenocarcinoma Signaling	0.074131	PIK3R5,NOTCH1			dTTP biosynthetic process (GO:0006235)	4	0.00488718	1
Renin-Angiotensin Signaling	0.0758578	PIK3R5,ADCY7			pyrimidine deoxyribonucleoside triphosphate biosynthetic process (GO:0009212)	4	0.00488718	1
Gustation Pathway	0.0758578	GNG13,ADCY7			dTTP metabolic process (GO:0046075)	4	0.00488718	1
Gα12/13 Signaling	0.0831764	F2RL3,PIK3R5			superior temporal gyrus development (GO:0071109)	2	0.00498722	1
p70S6K Signaling	0.0831764	F2RL3,PIK3R5			cell differentiation involved in kidney development (GO:0061005)	55	0.00503586	1
Th1 Pathway	0.0831764	PIK3R5,NOTCH1			coreceptor activity involved in canonical Wnt signaling pathway (GO:1904928)	2	0.00508236	1
Human Embryonic Stem Cell Pluripotency	0.0912011	PDGFA,PIK3R5			signaling receptor activity (GO:0038023)	1298	0.00514809	1
Protein Kinase A Signaling	0.104954	GNG13,ADCY7,GNG12			molecular transducer activity (GO:0060089)	1298	0.00514809	1
Glioblastoma Multiforme Signaling	0.111944	PDGFA,PIK3R5			artery morphogenesis (GO:0048844)	72	0.00543483	1
eNOS Signaling	0.11298	PIK3R5,ADCY7			G-protein coupled photoreceptor activity (GO:0008020)	12	0.00549114	1
PPARα/RXRα Activation	0.11995	CYP2C18,ADCY7			astrocyte activation involved in immune response (GO:0002265)	3	0.00555038	1
Wnt/β-catenin Signaling	0.11995	LRP5,LRP1			signal transducer activity (GO:0004871)	1685	0.00558932	1
RhoGDI Signaling	0.121899	GNG13,GNG12			response to light stimulus (GO:0009416)	302	0.00580884	1
Bupropion Degradation	0.133045	CYP2C18			atrioventricular node development (GO:0003162)	3	0.00589272	1
Endothelin-1 Signaling	0.134896	PIK3R5,ADCY7			glomerulus development (GO:0032835)	61	0.00598889	1
Regulation of the Epithelial-Mesenchymal Transition Pathway	0.134896	PIK3R5,NOTCH1			cardiac vascular smooth muscle cell development (GO:0060948)	3	0.00602087	1
Acetone Degradation I (to Methylglyoxal)	0.137088	CYP2C18			negative regulation of ossification (GO:0030279)	71	0.00606204	1
Clathrin-mediated Endocytosis Signaling	0.144877	PDGFA,PIK3R5			astrocyte differentiation (GO:0048708)	69	0.00607832	1
Leukocyte Extravasation Signaling	0.15417	EDIL3,PIK3R5			cell migration involved in endocardial cushion formation (GO:0003273)	4	0.00616724	1
Systemic Lupus Erythematosus Signaling	0.165959	LSM6,PIK3R5			pyrimidine deoxyribonucleoside triphosphate metabolic process (GO:0009211)	6	0.00622989	1
cAMP-mediated signaling	0.16788	SSTR3,ADCY7			growth involved in heart morphogenesis (GO:0003241)	5	0.00630651	1
Estrogen Biosynthesis	0.179887	CYP2C18			negative regulation of activated T cell proliferation (GO:0046007)	11	0.00637823	1
Inhibition of Matrix Metalloproteases	0.179887	LRP1			Wnt signaling pathway (GO:0016055)	503	0.00642443	1
Notch Signaling	0.179887	NOTCH1			modification of dendritic spine (GO:0098886)	2	0.00644916	1
Role of p14/p19ARF in Tumor Suppression	0.193197	PIK3R5			cell-cell signaling by wnt (GO:0198738)	505	0.00653882	1
Serotonin Receptor Signaling	0.193197	ADCY7			protein-chromophore linkage (GO:0018298)	13	0.00655803	1
IL-9 Signaling	0.204174	PIK3R5			phosphatidylinositol 3-kinase complex, class I (GO:0097651)	5	0.00670193	1
Nicotine Degradation III	0.209894	CYP2C18			apolipoprotein receptor activity (GO:0030226)	3	0.00672715	1
Xenobiotic Metabolism Signaling	0.214783	AHRR,PIK3R5			positive regulation of lysosomal protein catabolic process (GO:1905167)	3	0.00687847	1
FcγRIIB Signaling in B Lymphocytes	0.2208	PIK3R5			apoptotic process involved in embryonic digit morphogenesis (GO:1902263)	3	0.00688879	1
Docosahexaenoic Acid (DHA) Signaling	0.2208	PIK3R5			positive regulation of aorta morphogenesis (GO:1903849)	2	0.00697773	1
Nicotine Degradation II	0.2208	CYP2C18			negative regulation of Rac protein signal transduction (GO:0035021)	4	0.0071254	1
Phototransduction Pathway	0.2208	OPN3			pyrimidine deoxyribonucleotide biosynthetic process (GO:0009221)	8	0.00714693	1
Melanoma Signaling	0.223872	PIK3R5			photoreceptor activity (GO:0009881)	14	0.00723556	1
Melatonin Degradation I	0.223872	CYP2C18			cellular component morphogenesis (GO:0032989)	1092	0.00736608	1
Erythropoietin Signaling	0.230144	PIK3R5			negative regulation of lymphoid progenitor cell differentiation (GO:1905457)	3	0.00754796	1
LPS-stimulated MAPK Signaling	0.230144	PIK3R5			negative regulation of pro-B cell differentiation (GO:2000974)	3	0.00754796	1
NF-κB Activation by Viruses	0.230144	PIK3R5			prostaglandin receptor activity (GO:0004955)	10	0.00771231	1
CD40 Signaling	0.230144	PIK3R5			embryonic digit morphogenesis (GO:0042733)	65	0.00775699	1
IL-3 Signaling	0.230144	PIK3R5			apoptotic process involved in blood vessel morphogenesis (GO:1902262)	5	0.00781069	1
Lymphotoxin β Receptor Signaling	0.230144	PIK3R5			regulation of Ras protein signal transduction (GO:0046578)	237	0.00781814	1
IL-17 Signaling	0.230144	PIK3R5			regulation of aorta morphogenesis (GO:1903847)	5	0.00784456	1
Thrombopoietin Signaling	0.230144	PIK3R5			cardiac right atrium morphogenesis (GO:0003213)	2	0.00799551	1
IL-15 Signaling	0.230144	PIK3R5			MAML1-RBP-Jkappa- ICN1 complex (GO:0002193)	3	0.00801046	1
Angiopoietin Signaling	0.230144	PIK3R5			epithelial cell proliferation involved in renal tubule morphogenesis (GO:2001013)	4	0.00804287	1
CNTF Signaling	0.230144	PIK3R5			cell-cell signaling involved in mammary gland development (GO:0060764)	2	0.00813584	1
FLT3 Signaling in Hematopoietic Progenitor Cells	0.230144	PIK3R5			lipoprotein transporter activity (GO:0042954)	10	0.00819867	1
Growth Hormone Signaling	0.230144	PIK3R5			clustering of voltage-gated potassium channels (GO:0045163)	3	0.00826866	1
Prolactin Signaling	0.230144	PIK3R5			negative regulation of endothelial cell chemotaxis (GO:2001027)	7	0.008469	1
Renal Cell Carcinoma Signaling	0.230144	PIK3R5			telencephalon development (GO:0021537)	235	0.00850105	1
Small Cell Lung Cancer Signaling	0.230144	PIK3R5			secretory columnal luminar epithelial cell differentiation involved in prostate glandular acinus development (GO:0060528)	4	0.00873377	1
Endometrial Cancer Signaling	0.230144	PIK3R5			Wnt-Frizzled-LRP5/6 complex (GO:1990851)	4	0.008809	1
Non-Small Cell Lung Cancer Signaling	0.230144	PIK3R5			platelet dense granule organization (GO:0060155)	8	0.008853	1
Myc Mediated Apoptosis Signaling	0.230144	PIK3R5			plasma membrane (GO:0005886)	5145	0.0089059	1
HER-2 Signaling in Breast Cancer	0.230144	PIK3R5			anatomical structure morphogenesis (GO:0009653)	2631	0.00906967	1
Estrogen-Dependent Breast Cancer Signaling	0.230144	PIK3R5			integral component of membrane (GO:0016021)	5078	0.00915138	1
Glioma Invasiveness Signaling	0.230144	PIK3R5			regulation of growth rate (GO:0040009)	5	0.00924531	1
Role of PI3K/AKT Signaling in the Pathogenesis of Influenza	0.230144	PIK3R5			modification of postsynaptic structure (GO:0099010)	3	0.00931284	1
MSP-RON Signaling Pathway	0.230144	PIK3R5			mitral valve formation (GO:0003192)	3	0.00931701	1
IL-17A Signaling in Airway Cells	0.230144	PIK3R5			axis specification (GO:0009798)	90	0.00937729	1
Role of IL-17A in Arthritis	0.230144	PIK3R5			bone marrow development (GO:0048539)	7	0.00945783	1
Role of JAK1 and JAK3 in γc Cytokine Signaling	0.230144	PIK3R5			prostanoid receptor activity (GO:0004954)	11	0.00957726	1
VEGF Family Ligand-Receptor Interactions	0.230144	PIK3R5			regulation of lysosomal protein catabolic process (GO:1905165)	7	0.00967728	1
Ephrin A Signaling	0.230144	PIK3R5			positive regulation of artery morphogenesis (GO:1905653)	3	0.00976997	1
ErbB2-ErbB3 Signaling	0.230144	PIK3R5			extracellular matrix-cell signaling (GO:0035426)	5	0.00984281	1
ErbB4 Signaling	0.230144	PIK3R5			G-protein coupled receptor activity (GO:0004930)	793	0.0099384	1
GDNF Family Ligand-Receptor Interactions	0.230144	PIK3R5			acrosome assembly (GO:0001675)	14	0.0101003	1
Superpathway of Melatonin Degradation	0.230144	CYP2C18			cardiac endothelial cell differentiation (GO:0003348)	6	0.0101057	1
PEDF Signaling	0.230144	PIK3R5			endocardial cell differentiation (GO:0060956)	6	0.0101057	1
UVB-Induced MAPK Signaling	0.230144	PIK3R5			neurotransmitter receptor transport, endosome to postsynaptic membrane (GO:0098887)	5	0.0101679	1
EGF Signaling	0.230144	PIK3R5			negative regulation of calcium ion-dependent exocytosis (GO:0045955)	10	0.0101767	1
IL-2 Signaling	0.230144	PIK3R5			artery development (GO:0060840)	90	0.0101911	1
JAK/Stat Signaling	0.230144	PIK3R5			negative regulation of inner ear auditory receptor cell differentiation (GO:0045608)	3	0.0102067	1
GABA Receptor Signaling	0.230144	ADCY7			detection of stimulus involved in sensory perception (GO:0050906)	454	0.010493	1
IL-4 Signaling	0.230144	PIK3R5			neurotransmitter receptor transport, endosome to plasma membrane (GO:0099639)	6	0.010529	1
Neurotrophin/TRK Signaling	0.230144	PIK3R5			positive regulation of transcription from RNA polymerase II promoter in response to hypoxia (GO:0061419)	5	0.0105625	1
Dopamine Receptor Signaling	0.230144	ADCY7			cardiac right ventricle formation (GO:0003219)	4	0.0106621	1
GPCR-Mediated Integration of Enteroendocrine Signaling Exemplified by an L Cell	0.230144	ADCY7			cell periphery (GO:0071944)	5253	0.0107767	1
GM-CSF Signaling	0.230144	PIK3R5			inhibition of neuroepithelial cell differentiation (GO:0002085)	4	0.0107768	1
Ceramide Signaling	0.232809	PIK3R5			negative regulation of mechanoreceptor differentiation (GO:0045632)	4	0.0108484	1
Reelin Signaling in Neurons	0.232809	PIK3R5			negative regulation of inner ear receptor cell differentiation (GO:2000981)	4	0.0108484	1
Acute Myeloid Leukemia Signaling	0.232809	PIK3R5			negative regulation of hematopoietic progenitor cell differentiation (GO:1901533)	7	0.0108618	1
FGF Signaling	0.232809	PIK3R5			endocardium morphogenesis (GO:0003160)	6	0.0109248	1
PPAR Signaling	0.232809	PDGFA			glomerular mesangial cell development (GO:0072144)	5	0.0109393	1
TR/RXR Activation	0.233884	PIK3R5			response to external stimulus (GO:0009605)	2166	0.0110077	1
CTLA4 Signaling in Cytotoxic T Lymphocytes	0.233884	PIK3R5			vascular smooth muscle cell development (GO:0097084)	8	0.0110838	1
CDK5 Signaling	0.233884	ADCY7			Wnt signaling pathway involved in dorsal/ventral axis specification (GO:0044332)	7	0.0111123	1
Prostate Cancer Signaling	0.233884	PIK3R5			deoxyribonucleoside triphosphate biosynthetic process (GO:0009202)	6	0.0111311	1
FAK Signaling	0.233884	PIK3R5			endosome to plasma membrane protein transport (GO:0099638)	7	0.0111456	1
ErbB Signaling	0.233884	PIK3R5			phosphate ion binding (GO:0042301)	11	0.0111863	1
RANK Signaling in Osteoclasts	0.234963	PIK3R5			positive regulation of protein catabolic process in the vacuole (GO:1904352)	5	0.0113291	1
VEGF Signaling	0.234963	PIK3R5			glomerular mesangial cell differentiation (GO:0072008)	6	0.0113853	1
Virus Entry via Endocytic Pathways	0.237137	PIK3R5			regulation of pro-B cell differentiation (GO:2000973)	6	0.0115282	1
Chronic Myeloid Leukemia Signaling	0.237137	PIK3R5			clathrin heavy chain binding (GO:0032050)	7	0.0116476	1
SAPK/JNK Signaling	0.237137	PIK3R5			lysosomal protein catabolic process (GO:1905146)	10	0.0116763	1
Natural Killer Cell Signaling	0.238232	PIK3R5			regulation of reproductive process (GO:2000241)	139	0.0118664	1
Amyotrophic Lateral Sclerosis Signaling	0.238232	PIK3R5			intrinsic component of membrane (GO:0031224)	5212	0.0118727	1
Fc Epsilon RI Signaling	0.238232	PIK3R5			nephron tubule development (GO:0072080)	92	0.011921	1
p53 Signaling	0.238232	PIK3R5			regulation of lymphoid progenitor cell differentiation (GO:1905456)	7	0.0123367	1
HIF1α Signaling	0.238232	PIK3R5			microspike assembly (GO:0030035)	4	0.0125159	1
Neuropathic Pain Signaling In Dorsal Horn Neurons	0.238232	PIK3R5			negative regulation of photoreceptor cell differentiation (GO:0046533)	6	0.0125278	1
iCOS-iCOSL Signaling in T Helper Cells	0.238232	PIK3R5			retinal blood vessel morphogenesis (GO:0061304)	4	0.0126022	1
Corticotropin Releasing Hormone Signaling	0.238232	ADCY7			renal tubule development (GO:0061326)	94	0.0126112	1
HGF Signaling	0.238232	PIK3R5			positive regulation of amyloid-beta clearance (GO:1900223)	6	0.0126238	1
Role of NANOG in Mammalian Embryonic Stem Cell Pluripotency	0.238232	PIK3R5			icosanoid receptor activity (GO:0004953)	17	0.0126568	1
Rac Signaling	0.238232	PIK3R5			arterial endothelial cell differentiation (GO:0060842)	6	0.0127387	1
Role of Tissue Factor in Cancer	0.238232	PIK3R5			1-phosphatidylinositol-3-kinase regulator activity (GO:0046935)	6	0.0127465	1
NGF Signaling	0.238232	PIK3R5			endomembrane system organization (GO:0010256)	418	0.0127575	1
Paxillin Signaling	0.238232	PIK3R5			compartment pattern specification (GO:0007386)	5	0.012758	1
Telomerase Signaling	0.238232	PIK3R5			mesangial cell development (GO:0072143)	6	0.0128767	1
Mouse Embryonic Stem Cell Pluripotency	0.238232	PIK3R5			regulation of photoreceptor cell differentiation (GO:0046532)	7	0.012887	1
UVA-Induced MAPK Signaling	0.238232	PIK3R5			vasculogenesis involved in coronary vascular morphogenesis (GO:0060979)	6	0.0128891	1
PTEN Signaling	0.238232	PIK3R5			protein localization to juxtaparanode region of axon (GO:0071205)	5	0.0128959	1
Nitric Oxide Signaling in the Cardiovascular System	0.238232	PIK3R5			regulation of phospholipase A2 activity (GO:0032429)	10	0.0129858	1
T Cell Receptor Signaling	0.238232	PIK3R5			regulation of osteoblast differentiation (GO:0045667)	114	0.0132298	1
Phagosome Formation	0.238232	PIK3R5			mesangial cell differentiation (GO:0072007)	7	0.0133218	1
CD28 Signaling in T Helper Cells	0.242103	PIK3R5			pericyte cell differentiation (GO:1904238)	7	0.0133218	1
Cellular Effects of Sildenafil (Viagra)	0.242103	ADCY7			interleukin-4 secretion (GO:0072602)	6	0.013368	1
GNRH Signaling	0.242103	ADCY7			negative regulation of multicellular organismal process (GO:0051241)	1149	0.0134445	1
Type II Diabetes Mellitus Signaling	0.242103	PIK3R5			Notch signaling involved in heart development (GO:0061314)	9	0.0135304	1
Atherosclerosis Signaling	0.242103	PDGFA			integral component of plasma membrane (GO:0005887)	1645	0.0135502	1
PKCθ Signaling in T Lymphocytes	0.242103	PIK3R5			chromatin silencing complex (GO:0005677)	9	0.0138432	1
IL-6 Signaling	0.242103	PIK3R5			pyrimidine deoxyribonucleotide metabolic process (GO:0009219)	19	0.0138898	1
14-3-3-mediated Signaling	0.24322	PIK3R5			regulation of artery morphogenesis (GO:1905651)	13	0.0140968	1
Role of Pattern Recognition Receptors in Recognition of Bacteria and Viruses	0.24322	PIK3R5			regulation of protein catabolic process in the vacuole (GO:1904350)	9	0.0141159	1
HMGB1 Signaling	0.24322	PIK3R5			positive regulation of osteoblast proliferation (GO:0033690)	11	0.0142287	1
Aryl Hydrocarbon Receptor Signaling	0.247742	AHRR			atrioventricular valve formation (GO:0003190)	7	0.0142524	1
Insulin Receptor Signaling	0.250035	PIK3R5			neurotransmitter receptor transport to postsynaptic membrane (GO:0098969)	10	0.0142948	1
IL-12 Signaling and Production in Macrophages	0.25527	PIK3R5			establishment of protein localization to postsynaptic membrane (GO:1903540)	10	0.0142948	1
Hereditary Breast Cancer Signaling	0.25527	PIK3R5			regulation of inner ear auditory receptor cell differentiation (GO:0045607)	8	0.0144116	1
Ovarian Cancer Signaling	0.25527	PIK3R5			regulation of mechanoreceptor differentiation (GO:0045631)	8	0.0144116	1
Epithelial Adherens Junction Signaling	0.25527	NOTCH1			regulation of inner ear receptor cell differentiation (GO:2000980)	8	0.0144116	1
Regulation of eIF4 and p70S6K Signaling	0.269153	PIK3R5			cell surface receptor signaling pathway involved in cell-cell signaling (GO:1905114)	619	0.0145285	1
Hepatic Cholestasis	0.274157	ADCY7			neurotransmitter receptor transport to plasma membrane (GO:0098877)	11	0.0146544	1
Dopamine-DARPP32 Feedback in cAMP Signaling	0.274157	ADCY7			aortic valve development (GO:0003176)	6	0.0147301	1
Aldosterone Signaling in Epithelial Cells	0.283792	PIK3R5			aortic valve morphogenesis (GO:0003180)	6	0.0147301	1
Germ Cell-Sertoli Cell Junction Signaling	0.285102	PIK3R5			extracellular matrix organization (GO:0030198)	337	0.0147914	1
NF-κB Signaling	0.297167	PIK3R5			auditory receptor cell fate commitment (GO:0009912)	6	0.0149042	1
Hepatic Fibrosis / Hepatic Stellate Cell Activation	0.299226	PDGFA			inner ear receptor cell fate commitment (GO:0060120)	6	0.0149042	1
Dendritic Cell Maturation	0.301995	PIK3R5			nephron epithelium development (GO:0072009)	109	0.0150803	1
RAR Activation	0.302691	ADCY7			regulation of epithelial cell proliferation involved in prostate gland development (GO:0060768)	10	0.0152457	1
B Cell Receptor Signaling	0.302691	PIK3R5			2'-deoxyribonucleotide biosynthetic process (GO:0009265)	11	0.0153123	1
NRF2-mediated Oxidative Stress Response	0.304789	PIK3R5			deoxyribose phosphate biosynthetic process (GO:0046385)	11	0.0153123	1
Production of Nitric Oxide and Reactive Oxygen Species in Macrophages	0.304789	PIK3R5			cytokine secretion (GO:0050663)	190	0.0157644	1
ILK Signaling	0.304789	PIK3R5			pericardium morphogenesis (GO:0003344)	9	0.0158891	1
3-phosphoinositide Biosynthesis	0.304789	PIK3R5			protein localization to axon (GO:0099612)	7	0.0160194	1
mTOR Signaling	0.308319	PIK3R5			anatomical structure regression (GO:0060033)	11	0.0160258	1
ERK/MAPK Signaling	0.308319	PIK3R5			negative regulation of cell proliferation (GO:0008285)	724	0.0161113	1
AMPK Signaling	0.311889	PIK3R5			paranodal junction (GO:0033010)	7	0.0161277	1
EIF2 Signaling	0.322107	PIK3R5			epithelial cell proliferation involved in prostate gland development (GO:0060767)	11	0.0161296	1
Integrin Signaling	0.322107	PIK3R5			heterochromatin assembly (GO:0031507)	10	0.0163189	1
Superpathway of Inositol Phosphate Compounds	0.338065	PIK3R5			coronary artery morphogenesis (GO:0060982)	9	0.016427	1
Glucocorticoid Receptor Signaling	0.402717	PIK3R5			intrinsic component of plasma membrane (GO:0031226)	1707	0.0164512	1
deoxyribonucleotide biosynthetic process (GO:0009263)	14	0.0164529			1
thalamus development (GO:0021794)	14	0.016516			1
epithelial tube morphogenesis (GO:0060562)	316	0.016703			1
regulation of small GTPase mediated signal transduction (GO:0051056)	330	0.0167668			1
endocardium development (GO:0003157)	11	0.0169161			1
plasma membrane bounded cell projection organization (GO:0120036)	1423	0.0173477			1
Wnt signalosome (GO:1990909)	10	0.0175157			1
pulmonary valve development (GO:0003177)	12	0.017521			1
pulmonary valve morphogenesis (GO:0003184)	12	0.017521			1
phosphatidylinositol 3-kinase regulator activity (GO:0035014)	9	0.0175501			1
spermatid nucleus differentiation (GO:0007289)	21	0.0176835			1
negative regulation of secretion by cell (GO:1903531)	181	0.0176959			1
pro-B cell differentiation (GO:0002328)	10	0.0177184			1
neuron projection development (GO:0031175)	923	0.0177456			1
regulation of somitogenesis (GO:0014807)	9	0.017762			1
cardiac vascular smooth muscle cell differentiation (GO:0060947)	11	0.0177925			1
pyrimidine nucleoside triphosphate biosynthetic process (GO:0009148)	19	0.0178083			1
cellular response to follicle-stimulating hormone stimulus (GO:0071372)	11	0.0178559			1
thrombin-activated receptor signaling pathway (GO:0070493)	12	0.0179298			1
cell projection organization (GO:0030030)	1456	0.0185528			1
low-density lipoprotein particle receptor activity (GO:0005041)	14	0.0188742			1
gland morphogenesis (GO:0022612)	119	0.018903			1
regulation of transcription from RNA polymerase II promoter involved in myocardial precursor cell differentiation (GO:0003256)	7	0.0189505			1
extracellular structure organization (GO:0043062)	391	0.0189599			1
coreceptor activity involved in Wnt signaling pathway (GO:0071936)	8	0.0191524			1
blood vessel endothelial cell differentiation (GO:0060837)	11	0.0192073			1
elastic fiber assembly (GO:0048251)	9	0.0192704			1
deoxyribonucleoside triphosphate metabolic process (GO:0009200)	16	0.0193447			1
regulation of secondary heart field cardioblast proliferation (GO:0003266)	9	0.0193604			1
retina vasculature morphogenesis in camera-type eye (GO:0061299)	9	0.0193904			1
pyrimidine nucleoside triphosphate metabolic process (GO:0009147)	22	0.0195923			1
positive regulation of cholesterol efflux (GO:0010875)	14	0.0196106			1
protein catabolic process in the vacuole (GO:0007039)	14	0.0198008			1
receptor complex (GO:0043235)	372	0.0198028			1
regulation of cardioblast proliferation (GO:0003264)	11	0.0199694			1
neuropeptide binding (GO:0042923)	22	0.0199778			1
lipoprotein transport (GO:0042953)	19	0.0201226			1
lipoprotein localization (GO:0044872)	19	0.0201226			1
left/right axis specification (GO:0070986)	13	0.0201278			1
multicellular organismal process (GO:0032501)	7286	0.0202382			1
microfibril (GO:0001527)	10	0.0202562			1
response to muramyl dipeptide (GO:0032495)	16	0.0204297			1
venous blood vessel morphogenesis (GO:0048845)	10	0.0205552			1
foregut morphogenesis (GO:0007440)	10	0.020556			1
cell migration involved in gastrulation (GO:0042074)	14	0.0205833			1
vocal learning (GO:0042297)	7	0.0205912			1
imitative learning (GO:0098596)	7	0.0205912			1
epithelial cell differentiation involved in prostate gland development (GO:0060742)	12	0.0206756			1
heart valve formation (GO:0003188)	13	0.0208408			1
negative regulation of epidermal cell differentiation (GO:0045605)	13	0.020887			1
signaling (GO:0023052)	6453	0.02101			1
regulation of amyloid-beta clearance (GO:1900221)	10	0.0210766			1
cardiac ventricle formation (GO:0003211)	10	0.0211107			1
positive regulation of keratinocyte differentiation (GO:0045618)	15	0.021139			1
negative regulation of platelet-derived growth factor receptor-beta signaling pathway (GO:2000587)	8	0.0212421			1
glomerulus morphogenesis (GO:0072102)	8	0.0213511			1
mitral valve morphogenesis (GO:0003183)	10	0.0214172			1
transcytosis (GO:0045056)	16	0.021488			1
mitral valve development (GO:0003174)	11	0.0218089			1
negative regulation of regulated secretory pathway (GO:1903306)	21	0.0219944			1
positive regulation of endothelial cell differentiation (GO:0045603)	24	0.02204			1
epithelial to mesenchymal transition involved in endocardial cushion formation (GO:0003198)	16	0.0222122			1
stem cell population maintenance (GO:0019827)	155	0.0222207			1
cardiac conduction system development (GO:0003161)	13	0.022325			1
negative regulation of secretion (GO:0051048)	206	0.0223524			1
maintenance of cell number (GO:0098727)	157	0.0223624			1
negative regulation of oligodendrocyte differentiation (GO:0048715)	12	0.0225034			1
retrograde transport, endosome to plasma membrane (GO:1990126)	19	0.0227506			1
heterochromatin organization (GO:0070828)	16	0.022797			1
platelet activation (GO:0030168)	157	0.0229391			1
regulation of transport (GO:0051049)	1794	0.022947			1
apolipoprotein binding (GO:0034185)	16	0.0232789			1
lipoprotein particle receptor activity (GO:0030228)	17	0.0234174			1
cell morphogenesis (GO:0000902)	988	0.0234662			1
prostate glandular acinus development (GO:0060525)	11	0.0235404			1
negative regulation of anoikis (GO:2000811)	16	0.0236424			1
protein localization to postsynaptic membrane (GO:1903539)	13	0.0237503			1
protein K63-linked deubiquitination (GO:0070536)	30	0.0237767			1
modification of synaptic structure (GO:0099563)	12	0.0237982			1
observational learning (GO:0098597)	8	0.0239936			1
visual perception (GO:0007601)	204	0.0240417			1
negative regulation of epidermis development (GO:0045683)	17	0.0240589			1
response to stimulus (GO:0050896)	8699	0.0240625			1
organelle organization (GO:0006996)	3805	0.0241226			1
positive regulation of cytosolic calcium ion concentration involved in phospholipase C-activating G-protein coupled signaling pathway (GO:0051482)	33	0.024184			1
distal tubule development (GO:0072017)	12	0.0242011			1
response to follicle-stimulating hormone (GO:0032354)	17	0.0242153			1
learned vocalization behavior or vocal learning (GO:0098598)	10	0.02438			1
juxtaparanode region of axon (GO:0044224)	10	0.024441			1
nephron development (GO:0072006)	137	0.0245267			1
astrocyte activation (GO:0048143)	12	0.0247246			1
sensory perception of light stimulus (GO:0050953)	208	0.0249309			1
positive regulation of Rho protein signal transduction (GO:0035025)	25	0.0249616			1
cardiac chamber formation (GO:0003207)	12	0.0252259			1
cell development (GO:0048468)	2023	0.0255969			1
brain development (GO:0007420)	693	0.0257223			1
semi-lunar valve development (GO:1905314)	16	0.0260393			1
regulation of Rac protein signal transduction (GO:0035020)	16	0.0261675			1
kidney epithelium development (GO:0072073)	140	0.0263282			1
cell leading edge (GO:0031252)	383	0.0263498			1
phosphatidylinositol 3-kinase complex (GO:0005942)	19	0.0265651			1
neuronal ion channel clustering (GO:0045161)	12	0.0267049			1
Wnt-activated receptor activity (GO:0042813)	22	0.0267145			1
response to organonitrogen compound (GO:0010243)	928	0.0267316			1
positive regulation of sterol transport (GO:0032373)	20	0.0267329			1
positive regulation of cholesterol transport (GO:0032376)	20	0.0267329			1
positive regulation of astrocyte differentiation (GO:0048711)	14	0.0267702			1
Ras protein signal transduction (GO:0007265)	453	0.0267705			1
regulation of activated T cell proliferation (GO:0046006)	39	0.0268418			1
protein transport within plasma membrane (GO:0099632)	19	0.0269482			1
neurotransmitter receptor transport (GO:0099637)	19	0.0269482			1
neuron projection morphogenesis (GO:0048812)	621	0.0269545			1
regulation of anoikis (GO:2000209)	23	0.027011			1
negative regulation of glial cell proliferation (GO:0060253)	14	0.0270112			1
retina vasculature development in camera-type eye (GO:0061298)	16	0.027111			1
regulation of cell proliferation involved in heart morphogenesis (GO:2000136)	17	0.0276176			1
positive regulation of G-protein coupled receptor protein signaling pathway (GO:0045745)	30	0.0277648			1
striatum development (GO:0021756)	17	0.0277769			1
venous blood vessel development (GO:0060841)	16	0.0278176			1
protein secretion (GO:0009306)	533	0.0278286			1
membrane (GO:0016020)	8885	0.0278462			1
regulation of platelet-derived growth factor receptor-beta signaling pathway (GO:2000586)	10	0.0278681			1
cellular response to fluid shear stress (GO:0071498)	21	0.0279397			1
locomotion (GO:0040011)	1757	0.028179			1
negative regulation of myotube differentiation (GO:0010832)	17	0.0281813			1
neuron development (GO:0048666)	1046	0.0282465			1
auditory behavior (GO:0031223)	13	0.0282509			1
left/right pattern formation (GO:0060972)	20	0.028352			1
coronary vasculature morphogenesis (GO:0060977)	17	0.0284921			1
gamete generation (GO:0007276)	651	0.0285668			1
regulation of cholesterol efflux (GO:0010874)	28	0.0285849			1
plasma membrane bounded cell projection morphogenesis (GO:0120039)	635	0.0286389			1
cell projection morphogenesis (GO:0048858)	637	0.0287153			1
pyrimidine nucleotide biosynthetic process (GO:0006221)	32	0.028815			1
glomerular mesangium development (GO:0072109)	14	0.0288425			1
embryonic limb morphogenesis (GO:0030326)	129	0.0288964			1
embryonic appendage morphogenesis (GO:0035113)	129	0.0288964			1
regulation of extracellular matrix assembly (GO:1901201)	15	0.0289613			1
regulation of transcription from RNA polymerase II promoter involved in heart development (GO:1901213)	13	0.0294961			1
cellular response to gonadotropin stimulus (GO:0071371)	18	0.029531			1
transcription factor activity, RNA polymerase II transcription factor binding (GO:0001076)	191	0.0296093			1
positive regulation of epidermal cell differentiation (GO:0045606)	23	0.0297443			1
K63-linked polyubiquitin modification-dependent protein binding (GO:0070530)	21	0.0297616			1
cardiac muscle cell myoblast differentiation (GO:0060379)	11	0.029904			1
collecting duct development (GO:0072044)	13	0.0299889			1
endocardial cushion formation (GO:0003272)	21	0.030028			1
2'-deoxyribonucleotide metabolic process (GO:0009394)	30	0.0301265			1
head development (GO:0060322)	733	0.0301621			1
cell part morphogenesis (GO:0032990)	656	0.0303224			1
positive regulation of transcription from RNA polymerase II promoter involved in cellular response to chemical stimulus (GO:1901522)	23	0.0303779			1
ventricular trabecula myocardium morphogenesis (GO:0003222)	16	0.0304075			1
cardiac left ventricle morphogenesis (GO:0003214)	14	0.0305507			1
G-protein beta/gamma-subunit complex binding (GO:0031683)	20	0.0306899			1
branching morphogenesis of an epithelial tube (GO:0048754)	153	0.0308964			1
nephron tubule epithelial cell differentiation (GO:0072160)	15	0.0312817			1
deoxyribose phosphate metabolic process (GO:0019692)	32	0.0313607			1
negative regulation of myoblast differentiation (GO:0045662)	24	0.0316747			1
mechanosensory behavior (GO:0007638)	15	0.0317558			1
deoxyribonucleotide metabolic process (GO:0009262)	34	0.0318107			1
regulation of extracellular matrix disassembly (GO:0010715)	15	0.0319049			1
dorsal/ventral axis specification (GO:0009950)	17	0.0319161			1
negative regulation of cell migration involved in sprouting angiogenesis (GO:0090051)	40	0.0321728			1
regulation of timing of cell differentiation (GO:0048505)	12	0.0322225			1
beta-catenin destruction complex disassembly (GO:1904886)	22	0.0323408			1
regulation of endothelial cell chemotaxis (GO:2001026)	22	0.0323768			1
platelet-derived growth factor receptor-beta signaling pathway (GO:0035791)	13	0.0323836			1
regulation of ossification (GO:0030278)	185	0.0324964			1
lymphoid progenitor cell differentiation (GO:0002320)	18	0.0326221			1
regulation of development, heterochronic (GO:0040034)	13	0.0328959			1
neuron projection (GO:0043005)	1212	0.0331172			1
negative regulation of stem cell differentiation (GO:2000737)	20	0.0331318			1
leading edge membrane (GO:0031256)	164	0.0332113			1
peptide secretion (GO:0002790)	566	0.033253			1
negative regulation of exocytosis (GO:0045920)	29	0.0333194			1
hair follicle morphogenesis (GO:0031069)	27	0.0334394			1
positive regulation of neuroblast proliferation (GO:0002052)	20	0.0335726			1
regulation of postsynaptic membrane neurotransmitter receptor levels (GO:0099072)	22	0.0336839			1
cell migration involved in heart development (GO:0060973)	19	0.0336868			1
tube morphogenesis (GO:0035239)	877	0.0338297			1
wound healing (GO:0042060)	528	0.0339666			1
vascular smooth muscle cell differentiation (GO:0035886)	31	0.0343391			1
neuropilin binding (GO:0038191)	19	0.0347133			1
activated T cell proliferation (GO:0050798)	43	0.0348804			1
positive regulation of viral genome replication (GO:0045070)	34	0.0352723			1
protein transport within lipid bilayer (GO:0032594)	28	0.0356908			1
actin monomer binding (GO:0003785)	27	0.0361703			1
negative regulation of Wnt signaling pathway (GO:0030178)	206	0.0364057			1
epithelial cell fate commitment (GO:0072148)	16	0.0364772			1
regulation of signal transduction (GO:0009966)	3166	0.0365446			1
appendage morphogenesis (GO:0035107)	149	0.0365719			1
limb morphogenesis (GO:0035108)	149	0.0365719			1
transferase complex, transferring phosphorus-containing groups (GO:0061695)	266	0.0370347			1
amyloid-beta clearance (GO:0097242)	19	0.0371336			1
epidermis morphogenesis (GO:0048730)	30	0.0372308			1
Notch binding (GO:0005112)	22	0.0372407			1
negative regulation of platelet-derived growth factor receptor signaling pathway (GO:0010642)	17	0.0375124			1
atrioventricular valve morphogenesis (GO:0003181)	21	0.0376018			1
DNA-templated transcription, initiation (GO:0006352)	242	0.0376365			1
axolemma (GO:0030673)	16	0.0378148			1
pyrimidine nucleotide metabolic process (GO:0006220)	46	0.0378679			1
positive regulation of transcription from RNA polymerase II promoter in response to stress (GO:0036003)	31	0.0380447			1
positive regulation of release of sequestered calcium ion into cytosol (GO:0051281)	38	0.0380536			1
response to nitrogen compound (GO:1901698)	1044	0.0384127			1
cell proliferation (GO:0008283)	2035	0.0385113			1
subpallium development (GO:0021544)	23	0.038612			1
heparan sulfate proteoglycan binding (GO:0043395)	20	0.0388315			1
pericardium development (GO:0060039)	20	0.0389053			1
multicellular organismal signaling (GO:0035637)	199	0.0389301			1
response to gonadotropin (GO:0034698)	29	0.0393054			1
lipoprotein particle receptor binding (GO:0070325)	26	0.0395068			1
Wnt-protein binding (GO:0017147)	30	0.0395561			1
pyrimidine-containing compound biosynthetic process (GO:0072528)	42	0.0404844			1
cellular component organization (GO:0016043)	6112	0.0405744			1
regulation of osteoblast proliferation (GO:0033688)	23	0.0407211			1
osteoblast differentiation (GO:0001649)	205	0.0407953			1
osteoblast development (GO:0002076)	17	0.0408143			1
cellular response to amyloid-beta (GO:1904646)	25	0.0411864			1
cell surface receptor signaling pathway involved in heart development (GO:0061311)	28	0.0415971			1
neuronal stem cell population maintenance (GO:0097150)	22	0.0416444			1
glial cell differentiation (GO:0010001)	197	0.04182			1
positive regulation of transcription of Notch receptor target (GO:0007221)	18	0.0418434			1
response to auditory stimulus (GO:0010996)	24	0.0419003			1
endocardial cushion morphogenesis (GO:0003203)	29	0.0420716			1
regulation of keratinocyte differentiation (GO:0045616)	39	0.042263			1
cardiac right ventricle morphogenesis (GO:0003215)	20	0.0425843			1
atrioventricular valve development (GO:0003171)	24	0.0425972			1
morphogenesis of a branching epithelium (GO:0061138)	185	0.0426007			1
gastrulation with mouth forming second (GO:0001702)	28	0.0427988			1
negative regulation of cellular process (GO:0048523)	4735	0.0429681			1
regulation of endothelial cell differentiation (GO:0045601)	43	0.0430214			1
nuclear transcriptional repressor complex (GO:0090568)	31	0.0430696			1
cardiac epithelial to mesenchymal transition (GO:0060317)	32	0.0431552			1
glucose catabolic process (GO:0006007)	31	0.0434108			1
negative regulation of cell adhesion (GO:0007162)	252	0.0438896			1
somatic stem cell division (GO:0048103)	24	0.0441169			1
regulation of glial cell proliferation (GO:0060251)	27	0.0441563			1
appendage development (GO:0048736)	175	0.0442814			1
limb development (GO:0060173)	175	0.0442814			1
protein kinase C-activating G-protein coupled receptor signaling pathway (GO:0007205)	29	0.044609			1
osteoblast proliferation (GO:0033687)	26	0.0446868			1
endothelial cell chemotaxis (GO:0035767)	29	0.0446955			1
branching involved in mammary gland duct morphogenesis (GO:0060444)	24	0.0449264			1
anoikis (GO:0043276)	32	0.0452011			1
glial cell activation (GO:0061900)	31	0.0453048			1
interleukin-4 production (GO:0032633)	33	0.0453794			1
response to amyloid-beta (GO:1904645)	27	0.0457978			1
apoptotic cell clearance (GO:0043277)	42	0.046022			1
glomerulus vasculature development (GO:0072012)	23	0.0461155			1
negative regulation of glial cell differentiation (GO:0045686)	24	0.0464936			1
positive regulation of epidermis development (GO:0045684)	36	0.0466997			1
regulation of neuroblast proliferation (GO:1902692)	27	0.0469377			1
cardioblast differentiation (GO:0010002)	18	0.0471882			1
positive regulation of signal transduction (GO:0009967)	1577	0.0474932			1
anterior/posterior pattern specification (GO:0009952)	205	0.0477611			1
response to lipopolysaccharide (GO:0032496)	324	0.0478882			1
negative regulation of smooth muscle cell migration (GO:0014912)	31	0.0479074			1
cholesterol efflux (GO:0033344)	48	0.047974			1
heart trabecula morphogenesis (GO:0061384)	34	0.0483168			1
cellular component organization or biogenesis (GO:0071840)	6327	0.0484425			1
vocalization behavior (GO:0071625)	19	0.0485758			1
inflammatory response to antigenic stimulus (GO:0002437)	43	0.0488842			1
morphogenesis of a branching structure (GO:0001763)	198	0.0490519			1
regulation of protein transport (GO:0051223)	677	0.0494227			1
establishment of protein localization to plasma membrane (GO:0061951)	42	0.0494429			1
renal system vasculature development (GO:0061437)	25	0.0495931			1
kidney vasculature development (GO:0061440)	25	0.0495931			1
negative regulation of striated muscle cell differentiation (GO:0051154)	37	0.0497655			1
sexual reproduction (GO:0019953)	801	0.0499185			1
morphogenesis of an epithelium (GO:0002009)	528	0.0499258			1
multicellular organismal reproductive process (GO:0048609)	786	0.0499856			1
plasma membrane bounded cell projection (GO:0120025)	1961	0.050062			1
regulation of platelet-derived growth factor receptor signaling pathway (GO:0010640)	24	0.0500985			1
cation channel complex (GO:0034703)	214	0.0500995			1
protein localization to plasma membrane (GO:0072659)	232	0.0501504			1
small GTPase mediated signal transduction (GO:0007264)	566	0.0501858			1
response to molecule of bacterial origin (GO:0002237)	342	0.0509556			1
negative regulation of cell migration (GO:0030336)	289	0.0510555			1
negative regulation of neuron differentiation (GO:0045665)	202	0.0511406			1
multicellular organism reproduction (GO:0032504)	801	0.0516494			1
regulation of sterol transport (GO:0032371)	51	0.0518239			1
regulation of cholesterol transport (GO:0032374)	51	0.0518239			1
regulation of cell proliferation (GO:0042127)	1640	0.0518975			1
prostate gland epithelium morphogenesis (GO:0060740)	26	0.0520817			1
blood vessel morphogenesis (GO:0048514)	646	0.0521806			1
regulation of astrocyte differentiation (GO:0048710)	28	0.0522311			1
scavenger receptor activity (GO:0005044)	50	0.0525089			1
positive regulation of cardiac muscle cell proliferation (GO:0060045)	36	0.0525399			1
regulation of heart morphogenesis (GO:2000826)	35	0.0527626			1
negative regulation of reproductive process (GO:2000242)	55	0.0529469			1
polyubiquitin modification-dependent protein binding (GO:0031593)	45	0.0529707			1
heterotrimeric G-protein complex (GO:0005834)	35	0.0532386			1
GTPase complex (GO:1905360)	35	0.0532386			1
prostate gland morphogenesis (GO:0060512)	28	0.0533713			1
transcription factor activity, transcription factor binding (GO:0000989)	633	0.0534719			1
inner ear auditory receptor cell differentiation (GO:0042491)	34	0.0535554			1
negative regulation of cytokine secretion (GO:0050710)	57	0.0536877			1
receptor localization to synapse (GO:0097120)	33	0.0537143			1
positive regulation of BMP signaling pathway (GO:0030513)	33	0.0538405			1
negative regulation of sprouting angiogenesis (GO:1903671)	71	0.0539833			1
astrocyte development (GO:0014002)	31	0.0540551			1
regulation of canonical Wnt signaling pathway (GO:0060828)	263	0.0541163			1
transcription factor activity, protein binding (GO:0000988)	638	0.0543488			1
cellular response to glucagon stimulus (GO:0071377)	38	0.0543703			1
negative regulation of T cell proliferation (GO:0042130)	55	0.0544614			1
cell communication (GO:0007154)	6475	0.0546936			1
cardiac atrium morphogenesis (GO:0003209)	31	0.0548388			1
regulation of secretion by cell (GO:1903530)	679	0.0548912			1
negative regulation of cell motility (GO:2000146)	304	0.0549953			1
regulation of peptide transport (GO:0090087)	708	0.0553136			1
Rac protein signal transduction (GO:0016601)	38	0.0556207			1
adipose tissue development (GO:0060612)	38	0.055808			1
response to wounding (GO:0009611)	638	0.0561822			1
positive regulation of calcium ion transport into cytosol (GO:0010524)	52	0.05621			1
response to fluid shear stress (GO:0034405)	37	0.0563538			1
negative regulation of epithelial cell differentiation (GO:0030857)	46	0.0566778			1
negative regulation of blood vessel endothelial cell migration (GO:0043537)	74	0.0569963			1
protein transport (GO:0015031)	1883	0.0572162			1
hexose catabolic process (GO:0019320)	52	0.0573242			1
glial cell proliferation (GO:0014009)	36	0.0575527			1
cell projection (GO:0042995)	2035	0.0577431			1
positive regulation of lipid transport (GO:0032370)	54	0.0578047			1
positive regulation of viral life cycle (GO:1903902)	57	0.0578411			1
chemotaxis (GO:0006935)	585	0.0578662			1
taxis (GO:0042330)	586	0.0579301			1
endocytic vesicle (GO:0030139)	286	0.0579525			1
phototransduction (GO:0007602)	57	0.0582752			1
positive regulation of stem cell proliferation (GO:2000648)	35	0.0583341			1
coreceptor activity (GO:0015026)	42	0.0584333			1
neuron differentiation (GO:0030182)	1289	0.0584782			1
endocardial cushion development (GO:0003197)	39	0.058493			1
signal transduction (GO:0007165)	5945	0.0585314			1
tube development (GO:0035295)	1055	0.0591388			1
positive regulation of mitotic nuclear division (GO:0045840)	52	0.0592413			1
positive regulation of mesenchymal cell proliferation (GO:0002053)	28	0.0592742			1
regulation of establishment of protein localization (GO:0070201)	720	0.0595227			1
cardiac atrium development (GO:0003230)	35	0.0597203			1
cell activation (GO:0001775)	1297	0.0599011			1
regulation of cell migration involved in sprouting angiogenesis (GO:0090049)	70	0.0606901			1
central nervous system development (GO:0007417)	925	0.0608082			1
regulation of myoblast differentiation (GO:0045661)	50	0.0613702			1
proteoglycan binding (GO:0043394)	38	0.0614355			1
protein localization to cell periphery (GO:1990778)	264	0.0617895			1
dendrite (GO:0030425)	565	0.0618632			1
dendritic tree (GO:0097447)	566	0.0619306			1
presynaptic active zone (GO:0048786)	35	0.0623946			1
gliogenesis (GO:0042063)	259	0.0625524			1
peptide transport (GO:0015833)	1920	0.0625676			1
positive regulation of cardiac muscle tissue growth (GO:0055023)	45	0.0626583			1
response to glucagon (GO:0033762)	49	0.0628234			1
heart valve morphogenesis (GO:0003179)	35	0.0629099			1
regulation of multi-organism process (GO:0043900)	386	0.0630123			1
regulation of bone remodeling (GO:0046850)	45	0.0632437			1
regulation of oligodendrocyte differentiation (GO:0048713)	35	0.0633011			1
regulation of cell communication (GO:0010646)	3471	0.0640342			1
amide transport (GO:0042886)	1941	0.0641435			1
mammary gland duct morphogenesis (GO:0060603)	32	0.0642525			1
positive regulation of glial cell differentiation (GO:0045687)	38	0.0642825			1
developmental growth involved in morphogenesis (GO:0060560)	216	0.0643042			1
connective tissue development (GO:0061448)	238	0.0644349			1
extrinsic component of membrane (GO:0019898)	285	0.0655963			1
pyrimidine-containing compound metabolic process (GO:0072527)	82	0.0657782			1
hair cell differentiation (GO:0035315)	42	0.0659072			1
regulation of secretion (GO:0051046)	733	0.0666226			1
protein transporter activity (GO:0008565)	87	0.0667143			1
regulation of epidermal cell differentiation (GO:0045604)	58	0.0667957			1
monosaccharide catabolic process (GO:0046365)	61	0.0668258			1
positive regulation of cell communication (GO:0010647)	1727	0.0672382			1
stem cell division (GO:0017145)	40	0.067388			1
kidney development (GO:0001822)	264	0.0676705			1
cholesterol homeostasis (GO:0042632)	71	0.0683032			1
sterol homeostasis (GO:0055092)	71	0.0683032			1
embryonic hindlimb morphogenesis (GO:0035116)	29	0.0683291			1
negative regulation of muscle cell differentiation (GO:0051148)	55	0.0684255			1
positive regulation of signaling (GO:0023056)	1733	0.0684316			1
negative regulation of cellular component movement (GO:0051271)	333	0.06844			1
blood coagulation (GO:0007596)	329	0.0690455			1
regulation of animal organ formation (GO:0003156)	34	0.0693032			1
positive regulation of Notch signaling pathway (GO:0045747)	48	0.0693385			1
regulation of signaling (GO:0023051)	3524	0.0696199			1
coagulation (GO:0050817)	335	0.0696672			1
regulation of phospholipase activity (GO:0010517)	58	0.0696741			1
trabecula morphogenesis (GO:0061383)	49	0.0697062			1
negative regulation of gliogenesis (GO:0014014)	40	0.0698408			1
negative regulation of Ras protein signal transduction (GO:0046580)	46	0.0698671			1
ventricular septum morphogenesis (GO:0060412)	40	0.0698704			1
positive regulation of epithelial to mesenchymal transition (GO:0010718)	48	0.0702962			1
calcium ion transmembrane transport (GO:0070588)	306	0.0703853			1
negative regulation of chemotaxis (GO:0050922)	53	0.0710112			1
early endosome (GO:0005769)	330	0.0712613			1
hemostasis (GO:0007599)	334	0.0713629			1
transcriptional repressor activity, RNA polymerase II transcription factor binding (GO:0001191)	50	0.0713748			1
neuron maturation (GO:0042551)	40	0.0715137			1
thiol-dependent ubiquitin-specific protease activity (GO:0004843)	78	0.0719761			1
regulation of dendritic spine morphogenesis (GO:0061001)	35	0.0720016			1
establishment of protein localization (GO:0045184)	1980	0.0721118			1
neuron recognition (GO:0008038)	32	0.0727953			1
heart valve development (GO:0003170)	39	0.072807			1
negative regulation of mononuclear cell proliferation (GO:0032945)	69	0.0728102			1
negative regulation of lymphocyte proliferation (GO:0050672)	69	0.0728102			1
ventricular cardiac muscle tissue morphogenesis (GO:0055010)	48	0.0729652			1
positive regulation of heart growth (GO:0060421)	49	0.0729866			1
blood vessel development (GO:0001568)	726	0.0730305			1
negative regulation of biological process (GO:0048519)	5214	0.0732919			1
negative regulation of cell differentiation (GO:0045596)	667	0.0734582			1
tissue regeneration (GO:0042246)	62	0.0735228			1
negative regulation of locomotion (GO:0040013)	346	0.073635			1
positive regulation of nuclear division (GO:0051785)	63	0.0736763			1
positive regulation of transcription by RNA polymerase II (GO:0045944)	1123	0.0737829			1
actin cytoskeleton organization (GO:0030036)	637	0.0737958			1
neuron part (GO:0097458)	1519	0.0738966			1
regulation of mesenchymal cell proliferation (GO:0010464)	36	0.073909			1
positive regulation of neural precursor cell proliferation (GO:2000179)	46	0.0744431			1
positive regulation of JAK-STAT cascade (GO:0046427)	79	0.0746644			1
positive regulation of STAT cascade (GO:1904894)	80	0.0747644			1
negative regulation of leukocyte proliferation (GO:0070664)	73	0.0760411			1
negative chemotaxis (GO:0050919)	36	0.0760807			1
positive regulation of fat cell differentiation (GO:0045600)	59	0.0761698			1
negative regulation of neurogenesis (GO:0050768)	258	0.0761807			1
mesenchyme morphogenesis (GO:0072132)	46	0.0763238			1
vesicle organization (GO:0016050)	392	0.0763593			1
canonical Wnt signaling pathway (GO:0060070)	317	0.0763949			1
tissue morphogenesis (GO:0048729)	637	0.07652			1
multi-organism reproductive process (GO:0044703)	966	0.0766129			1
ion channel complex (GO:0034702)	293	0.0766342			1
retina morphogenesis in camera-type eye (GO:0060042)	48	0.0769268			1
cellular response to vascular endothelial growth factor stimulus (GO:0035924)	53	0.077075			1
cell migration involved in sprouting angiogenesis (GO:0002042)	81	0.0771127			1
negative regulation of BMP signaling pathway (GO:0030514)	50	0.0775647			1
voltage-gated calcium channel activity (GO:0005245)	41	0.0776348			1
regulation of phosphatidylinositol 3-kinase activity (GO:0043551)	44	0.0778668			1
renal system development (GO:0072001)	280	0.0782378			1
vasculature development (GO:0001944)	751	0.0783353			1
regulation of transcription from RNA polymerase II promoter in response to hypoxia (GO:0061418)	79	0.0783924			1
prostate gland development (GO:0030850)	49	0.0784472			1
regulation of epithelial cell proliferation (GO:0050678)	352	0.0786049			1
neuroepithelial cell differentiation (GO:0060563)	55	0.0787363			1
cellular response to peptide (GO:1901653)	351	0.0789533			1
coronary vasculature development (GO:0060976)	46	0.0790644			1
regulation of cardiac muscle cell proliferation (GO:0060043)	53	0.0791016			1
photoreceptor cell differentiation (GO:0046530)	58	0.0793607			1
positive regulation of epithelial cell differentiation (GO:0030858)	66	0.0798288			1
glandular epithelial cell differentiation (GO:0002067)	46	0.0801217			1
cellular developmental process (GO:0048869)	4239	0.0806274			1
generation of neurons (GO:0048699)	1422	0.0806784			1
negative regulation of small GTPase mediated signal transduction (GO:0051058)	52	0.0807421			1
regulation of insulin secretion involved in cellular response to glucose stimulus (GO:0061178)	53	0.0809566			1
regulation of actin cytoskeleton organization (GO:0032956)	329	0.0810932			1
negative regulation of endothelial cell migration (GO:0010596)	91	0.081208			1
regulation of viral genome replication (GO:0045069)	87	0.081408			1
cardiovascular system development (GO:0072358)	759	0.0818537			1
protein localization to synapse (GO:0035418)	36	0.0819668			1
positive regulation of cardiac muscle tissue development (GO:0055025)	58	0.0821319			1
positive regulation of calcium ion transmembrane transport (GO:1904427)	65	0.082221			1
voltage-gated calcium channel complex (GO:0005891)	43	0.0823503			1
inner ear receptor cell differentiation (GO:0060113)	55	0.0824921			1
negative regulation of immune system process (GO:0002683)	418	0.0825457			1
regulation of multicellular organismal process (GO:0051239)	2930	0.0827616			1
positive regulation of lipid localization (GO:1905954)	74	0.0828266			1
secretion by cell (GO:0032940)	1442	0.084669			1
regulation of stem cell proliferation (GO:0072091)	62	0.0847263			1
positive regulation of macromolecule metabolic process (GO:0010604)	3064	0.084891			1
morphogenesis of an epithelial sheet (GO:0002011)	54	0.0850109			1
positive regulation of protein localization to plasma membrane (GO:1903078)	52	0.0851139			1
negative regulation of nervous system development (GO:0051961)	277	0.0851348			1
positive regulation of gliogenesis (GO:0014015)	57	0.0852643			1
hindlimb morphogenesis (GO:0035137)	37	0.0855056			1
neuropeptide signaling pathway (GO:0007218)	104	0.0856164			1
protein localization (GO:0008104)	2593	0.0857043			1
transmembrane transporter complex (GO:1902495)	318	0.0859183			1
regulation of neuron differentiation (GO:0045664)	591	0.08612			1
smooth muscle cell differentiation (GO:0051145)	66	0.086447			1
ventricular cardiac muscle tissue development (GO:0003229)	54	0.0865939			1
heart looping (GO:0001947)	59	0.0870361			1
regulation of epidermis development (GO:0045682)	80	0.0875779			1
animal organ regeneration (GO:0031100)	75	0.0877586			1
platelet-derived growth factor receptor signaling pathway (GO:0048008)	52	0.0878209			1
vesicle-mediated transport to the plasma membrane (GO:0098876)	73	0.0884892			1
spermatogenesis (GO:0007283)	505	0.0886555			1
response to bacterium (GO:0009617)	533	0.088821			1
cholesterol transport (GO:0030301)	85	0.0888355			1
transporter complex (GO:1990351)	326	0.0890027			1
regulation of lipid kinase activity (GO:0043550)	52	0.089156			1
cell morphogenesis involved in neuron differentiation (GO:0048667)	561	0.0895792			1
regulation of myotube differentiation (GO:0010830)	61	0.0899023			1
cell-cell signaling (GO:0007267)	1648	0.0899692			1
photoreceptor outer segment (GO:0001750)	83	0.0904025			1
positive regulation of organ growth (GO:0046622)	61	0.0906137			1
insulin secretion involved in cellular response to glucose stimulus (GO:0035773)	60	0.0906362			1
mammary gland morphogenesis (GO:0060443)	46	0.0907813			1
regulation of cellular localization (GO:0060341)	808	0.0914624			1
positive regulation of gene expression (GO:0010628)	1857	0.0914953			1
negative regulation of cell development (GO:0010721)	300	0.0920978			1
neuroblast proliferation (GO:0007405)	54	0.0921076			1
urogenital system development (GO:0001655)	316	0.0922283			1
social behavior (GO:0035176)	51	0.0923911			1
intraspecies interaction between organisms (GO:0051703)	51	0.0923911			1
endosome (GO:0005768)	866	0.0923974			1
cargo receptor activity (GO:0038024)	81	0.0928809			1
mechanoreceptor differentiation (GO:0042490)	60	0.0934722			1
cellular response to stimulus (GO:0051716)	7269	0.0935327			1
mesenchymal cell proliferation (GO:0010463)	48	0.0936439			1
determination of heart left/right asymmetry (GO:0061371)	64	0.0937267			1
clathrin-coated pit (GO:0005905)	67	0.0940269			1
negative regulation of transport (GO:0051051)	456	0.0940762			1
regulation of postsynapse organization (GO:0099175)	56	0.0942406			1
response to peptide hormone (GO:0043434)	424	0.0942486			1
digestive tract morphogenesis (GO:0048546)	50	0.0948576			1
male gamete generation (GO:0048232)	523	0.0949173			1
positive regulation of protein localization to cell periphery (GO:1904377)	58	0.0951542			1
membrane organization (GO:0061024)	873	0.0953073			1
cardiac muscle cell proliferation (GO:0060038)	63	0.0955678			1
chromatin silencing (GO:0006342)	115	0.0956191			1
negative regulation of T cell activation (GO:0050868)	98	0.0956342			1
transmission of nerve impulse (GO:0019226)	70	0.0957333			1
regulation of tissue remodeling (GO:0034103)	85	0.0957556			1
negative regulation of cell-substrate adhesion (GO:0010812)	60	0.0958352			1
epithelial cell proliferation (GO:0050673)	404	0.0963793			1
cytoskeleton organization (GO:0007010)	1288	0.0964999			1
acrosomal vesicle (GO:0001669)	111	0.0966156			1
thiol-dependent ubiquitinyl hydrolase activity (GO:0036459)	100	0.0971645			1
ubiquitinyl hydrolase activity (GO:0101005)	100	0.0971645			1
regulation of lipase activity (GO:0060191)	83	0.0973523			1
neurogenesis (GO:0022008)	1521	0.0976293			1
skeletal muscle cell differentiation (GO:0035914)	68	0.0982853			1
embryonic heart tube morphogenesis (GO:0003143)	65	0.0982953			1
regulation of cardiac muscle tissue growth (GO:0055021)	68	0.0986807			1
cardiac muscle tissue morphogenesis (GO:0055008)	68	0.0988629			1
neuron projection membrane (GO:0032589)	54	0.0988864			1
protein-containing complex (GO:0032991)	4941	0.0992714			1
negative regulation of leukocyte cell-cell adhesion (GO:1903038)	109	0.0995208			1
somitogenesis (GO:0001756)	66	0.0995523			1
sterol transport (GO:0015918)	92	0.0999996			1
multi-organism process (GO:0051704)	2377	0.100081			1
regulation of sprouting angiogenesis (GO:1903670)	121	0.100732			1
regulation of protein secretion (GO:0050708)	420	0.101168			1
G-protein coupled peptide receptor activity (GO:0008528)	130	0.10138			1
peptide receptor activity (GO:0001653)	131	0.101658			1
regulation of release of sequestered calcium ion into cytosol (GO:0051279)	77	0.101728			1
cell differentiation in spinal cord (GO:0021515)	51	0.10204			1
ubiquitin-like protein-specific protease activity (GO:0019783)	110	0.102323			1
nitrogen compound transport (GO:0071705)	2232	0.102576			1
actin filament-based process (GO:0030029)	729	0.102992			1
regulation of calcium ion-dependent exocytosis (GO:0017158)	75	0.10325			1
calcium channel complex (GO:0034704)	65	0.10438			1
clathrin binding (GO:0030276)	72	0.104455			1
retinoid metabolic process (GO:0001523)	90	0.104609			1
transcriptional activator activity, RNA polymerase II transcription factor binding (GO:0001190)	65	0.104749			1
ossification (GO:0001503)	369	0.105011			1
regionalization (GO:0003002)	332	0.105252			1
phospholipase C-activating G-protein coupled receptor signaling pathway (GO:0007200)	110	0.105738			1
DNA-directed RNA polymerase II, holoenzyme (GO:0016591)	113	0.10597			1
regulation of actin filament-based process (GO:0032970)	375	0.106006			1
dendritic spine morphogenesis (GO:0060997)	49	0.106124			1
embryonic heart tube development (GO:0035050)	75	0.106398			1
Rac GTPase binding (GO:0048365)	65	0.106526			1
bone remodeling (GO:0046849)	82	0.106725			1
calcium ion transport (GO:0006816)	410	0.107178			1
regulation of lipid transport (GO:0032368)	108	0.107212			1
secretion (GO:0046903)	1571	0.107523			1
phosphatidylinositol-4,5-bisphosphate 3-kinase activity (GO:0046934)	68	0.108343			1
vasculogenesis (GO:0001570)	77	0.108943			1
negative regulation of epithelial cell migration (GO:0010633)	108	0.109325			1
viral genome replication (GO:0019079)	113	0.109579			1
regulation of smooth muscle cell migration (GO:0014910)	74	0.109831			1
signaling receptor binding (GO:0005102)	1520	0.110271			1
regulation of hematopoietic progenitor cell differentiation (GO:1901532)	108	0.110544			1
positive regulation of viral process (GO:0048524)	103	0.110563			1
cardiac cell development (GO:0055006)	82	0.110722			1
regulation of heart growth (GO:0060420)	74	0.111296			1
regulation of glial cell differentiation (GO:0045685)	65	0.111323			1
adenylate cyclase-inhibiting G-protein coupled receptor signaling pathway (GO:0007193)	89	0.111571			1
9+0 non-motile cilium (GO:0097731)	107	0.11208			1
photoreceptor cell cilium (GO:0097733)	107	0.11208			1
positive regulation of metabolic process (GO:0009893)	3280	0.112562			1
somatodendritic compartment (GO:0036477)	761	0.112654			1
multi-organism behavior (GO:0051705)	67	0.112681			1
regulation of response to stimulus (GO:0048583)	4075	0.112718			1
phosphatidylinositol bisphosphate kinase activity (GO:0052813)	71	0.112897			1
negative regulation of gene expression, epigenetic (GO:0045814)	130	0.112929			1
regulation of peptide secretion (GO:0002791)	449	0.113395			1
striated muscle cell proliferation (GO:0014855)	76	0.113521			1
cytoplasmic vesicle (GO:0031410)	2254	0.113863			1
diterpenoid metabolic process (GO:0016101)	97	0.113874			1
intracellular vesicle (GO:0097708)	2257	0.114063			1
cell migration (GO:0016477)	1392	0.114069			1
regulation of phospholipid metabolic process (GO:1903725)	73	0.114092			1
myoblast differentiation (GO:0045445)	82	0.115644			1
endoderm development (GO:0007492)	78	0.115684			1
receptor internalization (GO:0031623)	91	0.115703			1
phosphatidylinositol 3-kinase activity (GO:0035004)	76	0.116485			1
cellular response to light stimulus (GO:0071482)	120	0.116528			1
lipid homeostasis (GO:0055088)	118	0.116933			1
cardiac ventricle morphogenesis (GO:0003208)	73	0.11732			1
cell junction (GO:0030054)	1238	0.117472			1
mesenchymal cell development (GO:0014031)	74	0.117558			1
regulation of biological process (GO:0050789)	11281	0.117944			1
response to oxygen-containing compound (GO:1901700)	1549	0.118015			1
enzyme regulator activity (GO:0030234)	1014	0.11843			1
ventricular septum development (GO:0003281)	67	0.118458			1
regulation of circadian rhythm (GO:0042752)	98	0.118544			1
positive regulation of striated muscle tissue development (GO:0045844)	83	0.118619			1
positive regulation of muscle organ development (GO:0048636)	83	0.118619			1
ameboidal-type cell migration (GO:0001667)	417	0.118722			1
hair follicle development (GO:0001942)	88	0.118984			1
positive regulation of muscle tissue development (GO:1901863)	84	0.119025			1
response to hormone (GO:0009725)	971	0.119066			1
somite development (GO:0061053)	84	0.119092			1
extracellular matrix disassembly (GO:0022617)	92	0.119261			1
spermatid development (GO:0007286)	140	0.119712			1
terpenoid metabolic process (GO:0006721)	109	0.120368			1
regulation of protein localization (GO:0032880)	945	0.120676			1
xenobiotic metabolic process (GO:0006805)	118	0.120689			1
muscle tissue morphogenesis (GO:0060415)	81	0.120766			1
regulation of transcription from RNA polymerase II promoter in response to stress (GO:0043618)	119	0.120968			1
divalent metal ion transport (GO:0070838)	455	0.121379			1
chromatin DNA binding (GO:0031490)	106	0.121669			1
somatic stem cell population maintenance (GO:0035019)	73	0.121685			1
smooth muscle cell migration (GO:0014909)	82	0.12213			1
divalent inorganic cation transport (GO:0072511)	459	0.122133			1
skin epidermis development (GO:0098773)	90	0.122339			1
positive regulation of protein binding (GO:0032092)	87	0.12247			1
spermatid differentiation (GO:0048515)	145	0.122577			1
molting cycle process (GO:0022404)	90	0.122597			1
hair cycle process (GO:0022405)	90	0.122597			1
regulation of localization (GO:0032879)	2658	0.122946			1
mammary gland epithelium development (GO:0061180)	70	0.123039			1
regulation of dendritic spine development (GO:0060998)	64	0.123137			1
regulation of protein localization to plasma membrane (GO:1903076)	86	0.123646			1
regulation of neural precursor cell proliferation (GO:2000177)	77	0.124878			1
diencephalon development (GO:0021536)	76	0.124959			1
nuclear DNA-directed RNA polymerase complex (GO:0055029)	137	0.125266			1
peptidase activity (GO:0008233)	609	0.12551			1
regulation of DNA-templated transcription in response to stress (GO:0043620)	125	0.125927			1
main axon (GO:0044304)	62	0.126045			1
regulation of cardiac muscle tissue development (GO:0055024)	90	0.126139			1
positive regulation of calcium ion transport (GO:0051928)	108	0.126213			1
plasma membrane organization (GO:0007009)	78	0.126583			1
regulation of epithelial to mesenchymal transition (GO:0010717)	87	0.126731			1
cardiac septum morphogenesis (GO:0060411)	69	0.127074			1
muscle organ morphogenesis (GO:0048644)	87	0.127129			1
DNA-directed RNA polymerase complex (GO:0000428)	138	0.127502			1
cell projection part (GO:0044463)	1366	0.127719			1
plasma membrane bounded cell projection part (GO:0120038)	1366	0.127719			1
regulation of neurogenesis (GO:0050767)	723	0.127844			1
negative regulation of protein secretion (GO:0050709)	118	0.127967			1
neuron fate commitment (GO:0048663)	67	0.128493			1
negative regulation of lymphocyte activation (GO:0051250)	130	0.129142			1
regulation of body fluid levels (GO:0050878)	486	0.129644			1
macromolecule localization (GO:0033036)	2917	0.129737			1
positive regulation of response to stimulus (GO:0048584)	2209	0.129803			1
regulation of calcium ion transport into cytosol (GO:0010522)	97	0.130713			1
regulation of Notch signaling pathway (GO:0008593)	96	0.13099			1
muscle cell migration (GO:0014812)	93	0.131444			1
RNA polymerase complex (GO:0030880)	141	0.132031			1
positive regulation of intracellular signal transduction (GO:1902533)	1013	0.132159			1
transcriptional repressor complex (GO:0017053)	85	0.13227			1
cardiac muscle tissue growth (GO:0055017)	93	0.13279			1
cell morphogenesis involved in differentiation (GO:0000904)	695	0.133281			1
regulation of BMP signaling pathway (GO:0030510)	88	0.133393			1
negative regulation of peptide secretion (GO:0002792)	124	0.133458			1
regulation of ion transmembrane transport (GO:0034765)	441	0.13383			1
regulation of protein localization to cell periphery (GO:1904375)	94	0.134179			1
dendritic spine organization (GO:0097061)	68	0.134253			1
renal tubule morphogenesis (GO:0061333)	77	0.135609			1
chromatin assembly (GO:0031497)	153	0.135661			1
neuron projection organization (GO:0106027)	71	0.135946			1
endothelial cell differentiation (GO:0045446)	104	0.136088			1
regulation of viral life cycle (GO:1903900)	135	0.136243			1
dorsal/ventral pattern formation (GO:0009953)	94	0.136532			1
PDZ domain binding (GO:0030165)	87	0.136675			1
cell adhesion (GO:0007155)	1333	0.136695			1
non-motile cilium (GO:0097730)	134	0.13693			1
regulation of vesicle-mediated transport (GO:0060627)	481	0.137484			1
isoprenoid metabolic process (GO:0006720)	128	0.13787			1
positive regulation of transcription, DNA-templated (GO:0045893)	1438	0.137882			1
positive regulation of nucleic acid-templated transcription (GO:1903508)	1438	0.137882			1
positive regulation of RNA biosynthetic process (GO:1902680)	1439	0.137998			1
segmentation (GO:0035282)	94	0.138201			1
regulation of T cell proliferation (GO:0042129)	149	0.138278			1
movement of cell or subcellular component (GO:0006928)	1998	0.138717			1
biological adhesion (GO:0022610)	1341	0.138931			1
nervous system process (GO:0050877)	1268	0.139102			1
regulation of blood vessel endothelial cell migration (GO:0043535)	142	0.139353			1
negative regulation of angiogenesis (GO:0016525)	164	0.13946			1
molting cycle (GO:0042303)	111	0.13949			1
hair cycle (GO:0042633)	111	0.13949			1
positive regulation of biological process (GO:0048518)	5640	0.139625			1
cellular component assembly involved in morphogenesis (GO:0010927)	109	0.141032			1
negative regulation of developmental process (GO:0051093)	946	0.141098			1
glial cell development (GO:0021782)	94	0.14112			1
cell motility (GO:0048870)	1530	0.141574			1
localization of cell (GO:0051674)	1530	0.141574			1
regulation of JAK-STAT cascade (GO:0046425)	141	0.142067			1
regulation of STAT cascade (GO:1904892)	142	0.14216			1
modification-dependent protein binding (GO:0140030)	127	0.142476			1
positive regulation of transmembrane receptor protein serine/threonine kinase signaling pathway (GO:0090100)	102	0.142483			1
negative regulation of blood vessel morphogenesis (GO:2000181)	167	0.142539			1
phosphatidylinositol phosphorylation (GO:0046854)	102	0.142792			1
transcription regulatory region DNA binding (GO:0044212)	869	0.143206			1
gland development (GO:0048732)	429	0.1434			1
regulation of lipid localization (GO:1905952)	137	0.143953			1
regulatory region nucleic acid binding (GO:0001067)	870	0.143998			1
cell fate specification (GO:0001708)	85	0.144028			1
cellular component disassembly (GO:0022411)	565	0.144473			1
protease binding (GO:0002020)	132	0.145387			1
heart growth (GO:0060419)	100	0.14549			1
cell differentiation (GO:0030154)	4042	0.145839			1
regulation of dendrite morphogenesis (GO:0048814)	80	0.146006			1
neuronal cell body (GO:0043025)	447	0.146017			1
regulation of striated muscle cell differentiation (GO:0051153)	110	0.146266			1
oligodendrocyte differentiation (GO:0048709)	89	0.146474			1
regulation of regulated secretory pathway (GO:1903305)	120	0.146911			1
determination of left/right symmetry (GO:0007368)	117	0.147109			1
regulation of catalytic activity (GO:0050790)	2252	0.147196			1
regulation of protein serine/threonine kinase activity (GO:0071900)	504	0.147693			1
cellular response to oxygen-containing compound (GO:1901701)	1040	0.147772			1
nervous system development (GO:0007399)	2273	0.147901			1
regulation of cytoskeleton organization (GO:0051493)	502	0.148598			1
nucleus organization (GO:0006997)	145	0.148856			1
voltage-gated potassium channel complex (GO:0008076)	90	0.148997			1
regulation of organ growth (GO:0046620)	104	0.150168			1
plasma membrane bounded cell projection assembly (GO:0120031)	541	0.15022			1
perikaryon (GO:0043204)	118	0.150389			1
JAK-STAT cascade (GO:0007259)	160	0.151044			1
STAT cascade (GO:0097696)	161	0.151136			1
pattern specification process (GO:0007389)	423	0.152566			1
determination of bilateral symmetry (GO:0009855)	126	0.152618			1
actin filament (GO:0005884)	101	0.15288			1
regulation of cellular process (GO:0050794)	10655	0.152958			1
release of sequestered calcium ion into cytosol (GO:0051209)	112	0.153009			1
negative regulation of sequestering of calcium ion (GO:0051283)	112	0.153009			1
blood circulation (GO:0008015)	521	0.153104			1
regulation of sequestering of calcium ion (GO:0051282)	113	0.153525			1
specification of symmetry (GO:0009799)	127	0.154389			1
negative regulation of vasculature development (GO:1901343)	174	0.1547			1
regulation of cytokine secretion (GO:0050707)	167	0.154836			1
positive regulation of cation transmembrane transport (GO:1904064)	123	0.155374			1
sequestering of calcium ion (GO:0051208)	116	0.155475			1
positive regulation of RNA metabolic process (GO:0051254)	1511	0.155546			1
negative regulation of leukocyte activation (GO:0002695)	152	0.155625			1
circulatory system process (GO:0003013)	525	0.155729			1
regulation of gliogenesis (GO:0014013)	105	0.156978			1
cholesterol metabolic process (GO:0008203)	135	0.157117			1
sperm part (GO:0097223)	189	0.157145			1
cell projection assembly (GO:0030031)	555	0.157732			1
response to endogenous stimulus (GO:0009719)	1592	0.157747			1
bone morphogenesis (GO:0060349)	87	0.158302			1
calcium ion regulated exocytosis (GO:0017156)	114	0.15871			1
chromatin assembly or disassembly (GO:0006333)	179	0.159327			1
columnar/cuboidal epithelial cell differentiation (GO:0002065)	112	0.159586			1
negative regulation of multi-organism process (GO:0043901)	168	0.159611			1
positive regulation of endocytosis (GO:0045807)	129	0.159743			1
potassium channel complex (GO:0034705)	97	0.159901			1
negative regulation of cell-cell adhesion (GO:0022408)	156	0.160109			1
myotube differentiation (GO:0014902)	110	0.160243			1
sprouting angiogenesis (GO:0002040)	161	0.160351			1
endothelium development (GO:0003158)	122	0.160578			1
humoral immune response (GO:0006959)	218	0.160916			1
regulation of nervous system development (GO:0051960)	811	0.161125			1
secondary alcohol metabolic process (GO:1902652)	141	0.161721			1
limbic system development (GO:0021761)	102	0.162074			1
regulation of stem cell differentiation (GO:2000736)	137	0.162196			1
positive regulation of cellular protein catabolic process (GO:1903364)	137	0.162252			1
dendritic spine development (GO:0060996)	86	0.162386			1
T cell proliferation (GO:0042098)	174	0.162431			1
sensory perception (GO:0007600)	885	0.162827			1
negative regulation of transmembrane receptor protein serine/threonine kinase signaling pathway (GO:0090101)	114	0.162869			1
positive regulation of cellular process (GO:0048522)	5011	0.162978			1
cysteine-type peptidase activity (GO:0008234)	176	0.163843			1
regulation of cell development (GO:0060284)	848	0.163907			1
lipid phosphorylation (GO:0046834)	114	0.163983			1
regulation of G-protein coupled receptor protein signaling pathway (GO:0008277)	137	0.164204			1
positive regulation of MAPK cascade (GO:0043410)	548	0.164693			1
extrinsic component of cytoplasmic side of plasma membrane (GO:0031234)	108	0.165081			1
localization within membrane (GO:0051668)	118	0.165697			1
blood vessel endothelial cell migration (GO:0043534)	162	0.166202			1
negative regulation of protein transport (GO:0051224)	165	0.166663			1
positive regulation of ion transmembrane transport (GO:0034767)	135	0.167671			1
spinal cord development (GO:0021510)	100	0.167853			1
cellular response to glucose stimulus (GO:0071333)	121	0.168056			1
positive regulation of nitrogen compound metabolic process (GO:0051173)	2929	0.168161			1
regulation of fat cell differentiation (GO:0045598)	120	0.168573			1
carbohydrate catabolic process (GO:0016052)	177	0.168663			1
cell recognition (GO:0008037)	142	0.169356			1
cellular response to organonitrogen compound (GO:0071417)	533	0.169605			1
nucleoside triphosphate biosynthetic process (GO:0009142)	168	0.169672			1
stem cell proliferation (GO:0072089)	111	0.169781			1
regulation of mitotic nuclear division (GO:0007088)	161	0.169996			1
protein localization to membrane (GO:0072657)	550	0.170094			1
organic substance transport (GO:0071702)	2630	0.170354			1
regulation of transmembrane transport (GO:0034762)	523	0.170774			1
cytokine production (GO:0001816)	695	0.17084			1
cellular response to hexose stimulus (GO:0071331)	123	0.170908			1
regulation of epithelial cell differentiation (GO:0030856)	152	0.171119			1
cellular response to monosaccharide stimulus (GO:0071326)	124	0.17121			1
negative regulation of establishment of protein localization (GO:1904950)	169	0.171299			1
positive regulation of protein localization to membrane (GO:1905477)	117	0.171546			1
chromatin binding (GO:0003682)	533	0.171798			1
actin cytoskeleton (GO:0015629)	484	0.17219			1
negative regulation of hemopoiesis (GO:1903707)	138	0.172869			1
cardiac septum development (GO:0003279)	100	0.173488			1
positive regulation of mitotic cell cycle (GO:0045931)	148	0.174334			1
response to corticosteroid (GO:0031960)	159	0.174923			1
sterol metabolic process (GO:0016125)	153	0.175274			1
cell body (GO:0044297)	511	0.176642			1
regulation of calcium ion transmembrane transport (GO:1903169)	144	0.176947			1
epithelial to mesenchymal transition (GO:0001837)	136	0.17788			1
camera-type eye morphogenesis (GO:0048593)	107	0.178096			1
cellular response to carbohydrate stimulus (GO:0071322)	132	0.178565			1
liver development (GO:0001889)	137	0.178895			1
postsynapse organization (GO:0099173)	100	0.178948			1
hepaticobiliary system development (GO:0061008)	140	0.180231			1
phosphatidylinositol 3-kinase signaling (GO:0014065)	130	0.181693			1
positive regulation of multi-organism process (GO:0043902)	173	0.181979			1
negative regulation of epithelial cell proliferation (GO:0050680)	155	0.182009			1
negative regulation of protein serine/threonine kinase activity (GO:0071901)	141	0.182255			1
keratinocyte differentiation (GO:0030216)	289	0.182723			1
DNA packaging (GO:0006323)	197	0.183021			1
tissue remodeling (GO:0048771)	169	0.183252			1
calcium channel activity (GO:0005262)	119	0.183642			1
enzyme linked receptor protein signaling pathway (GO:0007167)	1021	0.183649			1
core promoter binding (GO:0001047)	142	0.183713			1
regulation of cell morphogenesis (GO:0022604)	463	0.183994			1
phosphatidylinositol biosynthetic process (GO:0006661)	144	0.184115			1
regulation of blood pressure (GO:0008217)	175	0.184424			1
biological regulation (GO:0065007)	11908	0.18581			1
calcium ion transmembrane import into cytosol (GO:0097553)	128	0.186129			1
extracellular matrix component (GO:0044420)	118	0.186323			1
cellular glucose homeostasis (GO:0001678)	134	0.186778			1
catalytic complex (GO:1902494)	1388	0.187013			1
cellular response to radiation (GO:0071478)	179	0.187061			1
regulation of embryonic development (GO:0045995)	123	0.187239			1
immune system process (GO:0002376)	2784	0.18724			1
chromatin remodeling (GO:0006338)	182	0.18731			1
positive regulation of molecular function (GO:0044093)	1716	0.187706			1
RNA polymerase II transcription factor complex (GO:0090575)	154	0.187969			1
positive regulation of macromolecule biosynthetic process (GO:0010557)	1685	0.188175			1
response to other organism (GO:0051707)	826	0.188356			1
lipoprotein metabolic process (GO:0042157)	194	0.188452			1
response to external biotic stimulus (GO:0043207)	828	0.188706			1
negative regulation of cell activation (GO:0050866)	171	0.188863			1
system process (GO:0003008)	2022	0.189286			1
regulation of neuron projection development (GO:0010975)	441	0.189568			1
regulation of viral process (GO:0050792)	193	0.189651			1
negative regulation of neuron apoptotic process (GO:0043524)	137	0.189713			1
organophosphate biosynthetic process (GO:0090407)	693	0.190426			1
cardiac ventricle development (GO:0003231)	121	0.190499			1
circulatory system development (GO:0072359)	1092	0.190951			1
vesicle (GO:0031982)	4273	0.19108			1
recycling endosome (GO:0055037)	161	0.191221			1
cellular response to xenobiotic stimulus (GO:0071466)	172	0.191338			1
axon extension (GO:0048675)	111	0.191511			1
regulation of nuclear division (GO:0051783)	184	0.191554			1
cell maturation (GO:0048469)	164	0.192402			1
regulation of striated muscle tissue development (GO:0016202)	142	0.192689			1
positive regulation of cellular metabolic process (GO:0031325)	3036	0.192793			1
anatomical structure development (GO:0048856)	5738	0.193508			1
developmental process involved in reproduction (GO:0003006)	659	0.194153			1
regulation of lymphocyte proliferation (GO:0050670)	200	0.194357			1
regulation of mononuclear cell proliferation (GO:0032944)	201	0.19481			1
regulation of muscle tissue development (GO:1901861)	144	0.1953			1
adult behavior (GO:0030534)	140	0.195936			1
vesicle-mediated transport (GO:0016192)	1923	0.196186			1
positive regulation of protein kinase B signaling (GO:0051897)	156	0.196189			1
cardiac chamber morphogenesis (GO:0003206)	124	0.196351			1
regulation of muscle organ development (GO:0048634)	146	0.196888			1
anatomical structure maturation (GO:0071695)	149	0.197298			1
reproductive process (GO:0022414)	1385	0.197578			1
reproduction (GO:0000003)	1388	0.198126			1
cellular protein catabolic process (GO:0044257)	705	0.19865			1
neural precursor cell proliferation (GO:0061351)	135	0.198684			1
regulation of leukocyte proliferation (GO:0070663)	211	0.200012			1
regulation of Rho protein signal transduction (GO:0035023)	128	0.200368			1
sensory organ development (GO:0007423)	518	0.200458			1
adherens junction (GO:0005912)	527	0.203209			1
epithelial cell differentiation (GO:0030855)	744	0.203437			1
hematopoietic progenitor cell differentiation (GO:0002244)	182	0.20346			1
mammary gland development (GO:0030879)	137	0.204199			1
negative regulation of cellular response to growth factor stimulus (GO:0090288)	148	0.204267			1
receptor metabolic process (GO:0043112)	169	0.204703			1
response to biotic stimulus (GO:0009607)	870	0.204782			1
plasma membrane region (GO:0098590)	1062	0.204786			1
regulation of intracellular signal transduction (GO:1902531)	1867	0.205837			1
calcium ion transport into cytosol (GO:0060402)	145	0.20651			1
positive regulation of nucleobase-containing compound metabolic process (GO:0045935)	1730	0.206648			1
BMP signaling pathway (GO:0030509)	160	0.206845			1
endocytosis (GO:0006897)	662	0.207606			1
regulation of ion transport (GO:0043269)	614	0.208055			1
organic hydroxy compound transport (GO:0015850)	227	0.20844			1
cardiac conduction (GO:0061337)	143	0.208785			1
retina development in camera-type eye (GO:0060041)	138	0.208823			1
clathrin-coated vesicle (GO:0030136)	176	0.209173			1
cardiocyte differentiation (GO:0035051)	150	0.209444			1
transferase complex (GO:1990234)	789	0.209787			1
anchoring junction (GO:0070161)	544	0.210101			1
voltage-gated cation channel activity (GO:0022843)	139	0.210478			1
negative regulation of canonical Wnt signaling pathway (GO:0090090)	172	0.210679			1
circadian rhythm (GO:0007623)	195	0.210701			1
learning (GO:0007612)	136	0.210815			1
regulation of muscle cell differentiation (GO:0051147)	167	0.211536			1
epithelium development (GO:0060429)	1247	0.21195			1
calcium-mediated signaling (GO:0019722)	171	0.213052			1
positive regulation of binding (GO:0051099)	170	0.213115			1
cytosolic calcium ion transport (GO:0060401)	156	0.21316			1
negative regulation of transcription, DNA-templated (GO:0045892)	1150	0.213603			1
axonogenesis (GO:0007409)	453	0.214138			1
regulation of protein localization to membrane (GO:1905475)	162	0.21437			1
sequence-specific DNA binding (GO:0043565)	1112	0.214594			1
adenylate cyclase-modulating G-protein coupled receptor signaling pathway (GO:0007188)	198	0.214627			1
phosphatidylinositol-mediated signaling (GO:0048015)	157	0.214962			1
regulation of anatomical structure morphogenesis (GO:0022603)	1107	0.215002			1
endosomal transport (GO:0016197)	196	0.21507			1
regulation of symbiosis, encompassing mutualism through parasitism (GO:0043903)	219	0.21525			1
tube formation (GO:0035148)	144	0.215796			1
negative regulation of neuron projection development (GO:0010977)	137	0.217108			1
regulation of organelle organization (GO:0033043)	1239	0.217456			1
cellular response to nitrogen compound (GO:1901699)	631	0.217747			1
negative regulation of cytokine production (GO:0001818)	241	0.217776			1
transcription initiation from RNA polymerase II promoter (GO:0006367)	185	0.217884			1
Notch signaling pathway (GO:0007219)	181	0.218014			1
positive regulation of cellular biosynthetic process (GO:0031328)	1799	0.218361			1
nuclear transcription factor complex (GO:0044798)	184	0.218751			1
calcium ion transmembrane transporter activity (GO:0015085)	140	0.218864			1
nucleoplasm (GO:0005654)	3420	0.218878			1
regeneration (GO:0031099)	182	0.219032			1
digestive tract development (GO:0048565)	133	0.21931			1
inositol lipid-mediated signaling (GO:0048017)	160	0.219579			1
regulation of cellular component organization (GO:0051128)	2373	0.219658			1
lipid metabolic process (GO:0006629)	1413	0.220309			1
eye morphogenesis (GO:0048592)	143	0.220757			1
positive regulation of Wnt signaling pathway (GO:0030177)	171	0.220996			1
cellular response to hypoxia (GO:0071456)	198	0.22104			1
regulation of exocytosis (GO:0017157)	184	0.221419			1
response to BMP (GO:0071772)	172	0.22305			1
cellular response to BMP stimulus (GO:0071773)	172	0.22305			1
positive regulation of transmembrane transport (GO:0034764)	186	0.223214			1
positive regulation of biosynthetic process (GO:0009891)	1827	0.22346			1
regulation of chemotaxis (GO:0050920)	200	0.223638			1
organelle assembly (GO:0070925)	806	0.223921			1
endocytic vesicle membrane (GO:0030666)	157	0.224125			1
cellular response to hormone stimulus (GO:0032870)	693	0.224241			1
skeletal muscle tissue development (GO:0007519)	162	0.22521			1
cellular response to decreased oxygen levels (GO:0036294)	205	0.225977			1
glucose metabolic process (GO:0006006)	187	0.226122			1
muscle cell development (GO:0055001)	176	0.226253			1
lymphocyte proliferation (GO:0046651)	248	0.22704			1
negative regulation of nucleic acid-templated transcription (GO:1903507)	1195	0.227422			1
negative regulation of RNA biosynthetic process (GO:1902679)	1197	0.227713			1
mononuclear cell proliferation (GO:0032943)	250	0.22799			1
cellular chemical homeostasis (GO:0055082)	764	0.22799			1
kinase regulator activity (GO:0019207)	217	0.228463			1
positive regulation of epithelial cell proliferation (GO:0050679)	190	0.228517			1
positive regulation of vasculature development (GO:1904018)	210	0.228824			1
regulation of endothelial cell migration (GO:0010594)	203	0.229797			1
germ cell development (GO:0007281)	244	0.230259			1
neural tube development (GO:0021915)	157	0.230554			1
positive regulation of cell death (GO:0010942)	675	0.230859			1
digestive system development (GO:0055123)	145	0.231019			1
organ growth (GO:0035265)	170	0.232541			1
regulation of dendrite development (GO:0050773)	131	0.232565			1
dendrite morphogenesis (GO:0048813)	131	0.232986			1
cell surface (GO:0009986)	741	0.233174			1
ruffle (GO:0001726)	164	0.23421			1
G-protein coupled receptor signaling pathway, coupled to cyclic nucleotide second messenger (GO:0007187)	235	0.234382			1
axon development (GO:0061564)	492	0.234496			1
skeletal muscle organ development (GO:0060538)	169	0.23543			1
regulation of cell adhesion (GO:0030155)	637	0.235529			1
negative regulation of neuron death (GO:1901215)	187	0.235661			1
response to chemical (GO:0042221)	4514	0.235736			1
regulation of cell differentiation (GO:0045595)	1730	0.235794			1
lung development (GO:0030324)	167	0.235803			1
extrinsic component of plasma membrane (GO:0019897)	169	0.238528			1
regulation of insulin secretion (GO:0050796)	171	0.238674			1
respiratory tube development (GO:0030323)	171	0.238748			1
negative regulation of signal transduction (GO:0009968)	1258	0.239093			1
positive regulation of protein catabolic process (GO:0045732)	211	0.239667			1
leukocyte proliferation (GO:0070661)	266	0.239814			1
cytoplasmic side of plasma membrane (GO:0009898)	173	0.241034			1
response to glucose (GO:0009749)	188	0.241642			1
cardiac chamber development (GO:0003205)	158	0.241887			1
cellular response to oxygen levels (GO:0071453)	221	0.242106			1
epidermal cell differentiation (GO:0009913)	342	0.243562			1
negative regulation of catalytic activity (GO:0043086)	814	0.244219			1
DNA conformation change (GO:0071103)	279	0.244466			1
negative regulation of cell projection organization (GO:0031345)	164	0.24473			1
cellular localization (GO:0051641)	2722	0.24473			1
response to hexose (GO:0009746)	192	0.24509			1
cell chemotaxis (GO:0060326)	266	0.245295			1
dendritic spine (GO:0043197)	152	0.245618			1
exocytosis (GO:0006887)	858	0.245699			1
protein-containing complex localization (GO:0031503)	245	0.245713			1
neuron spine (GO:0044309)	154	0.246591			1
response to monosaccharide (GO:0034284)	197	0.246686			1
gastrulation (GO:0007369)	184	0.247811			1
regulation of protein kinase B signaling (GO:0051896)	215	0.248699			1
inorganic cation transmembrane transport (GO:0098662)	724	0.249535			1
developmental process (GO:0032502)	6148	0.249955			1
regulation of MAPK cascade (GO:0043408)	752	0.250105			1
protein deubiquitination (GO:0016579)	270	0.250131			1
negative regulation of RNA metabolic process (GO:0051253)	1277	0.250748			1
regulation of synapse organization (GO:0050807)	163	0.251845			1
regulation of cellular protein catabolic process (GO:1903362)	229	0.252134			1
neuron projection extension (GO:1990138)	151	0.25307			1
basolateral plasma membrane (GO:0016323)	209	0.254624			1
response to mechanical stimulus (GO:0009612)	207	0.255014			1
molecular_function (GO:0003674)	16847	0.255848			1
import into cell (GO:0098657)	742	0.255925			1
protein modification by small protein removal (GO:0070646)	285	0.256839			1
developmental growth (GO:0048589)	604	0.25762			1
muscle cell proliferation (GO:0033002)	209	0.257678			1
phosphatidylinositol metabolic process (GO:0046488)	220	0.258203			1
regulation of calcium ion transport (GO:0051924)	229	0.258252			1
cytoplasmic side of membrane (GO:0098562)	196	0.259025			1
positive regulation of ion transport (GO:0043270)	237	0.259049			1
Rho GTPase binding (GO:0017048)	167	0.259366			1
embryonic morphogenesis (GO:0048598)	584	0.259393			1
hexose metabolic process (GO:0019318)	228	0.259507			1
regulation of developmental process (GO:0050793)	2520	0.259586			1
regulation of protein binding (GO:0043393)	206	0.260134			1
positive regulation of developmental growth (GO:0048639)	176	0.260389			1
Rho protein signal transduction (GO:0007266)	197	0.261948			1
regulation of neuron apoptotic process (GO:0043523)	193	0.262306			1
mitotic nuclear division (GO:0140014)	269	0.262571			1
regulation of protein phosphorylation (GO:0001932)	1398	0.264061			1
response to carbohydrate (GO:0009743)	219	0.264261			1
regulation of endocytosis (GO:0030100)	227	0.264676			1
epithelial cell development (GO:0002064)	201	0.266409			1
regulation of synapse structure or activity (GO:0050803)	174	0.266726			1
insulin secretion (GO:0030073)	201	0.267381			1
establishment of protein localization to membrane (GO:0090150)	293	0.267584			1
positive regulation of ERK1 and ERK2 cascade (GO:0070374)	235	0.268146			1
mesenchymal cell differentiation (GO:0048762)	201	0.268191			1
inner ear development (GO:0048839)	182	0.268343			1
protein catabolic process (GO:0030163)	850	0.268487			1
cellular component assembly (GO:0022607)	2873	0.268956			1
phagocytosis (GO:0006909)	233	0.269236			1
nucleoside triphosphate metabolic process (GO:0009141)	320	0.269284			1
regulation of cell-substrate adhesion (GO:0010810)	191	0.269887			1
carbohydrate homeostasis (GO:0033500)	215	0.270163			1
glucose homeostasis (GO:0042593)	215	0.270163			1
cell cycle arrest (GO:0007050)	246	0.270789			1
regulation of peptide hormone secretion (GO:0090276)	202	0.271218			1
voltage-gated ion channel activity (GO:0005244)	194	0.272181			1
voltage-gated channel activity (GO:0022832)	194	0.272181			1
fat cell differentiation (GO:0045444)	208	0.272344			1
protein kinase B signaling (GO:0043491)	249	0.27296			1
positive regulation of DNA binding transcription factor activity (GO:0051091)	243	0.27317			1
regulation of plasma membrane bounded cell projection organization (GO:0120035)	590	0.274608			1
sulfur compound binding (GO:1901681)	234	0.274691			1
glycerophospholipid biosynthetic process (GO:0046474)	241	0.275022			1
transmembrane receptor protein tyrosine kinase signaling pathway (GO:0007169)	709	0.275482			1
bone development (GO:0060348)	186	0.275575			1
calcium ion binding (GO:0005509)	687	0.276293			1
negative regulation of cell communication (GO:0010648)	1362	0.276492			1
regulation of cell projection organization (GO:0031344)	600	0.276759			1
respiratory system development (GO:0060541)	193	0.276889			1
receptor-mediated endocytosis (GO:0006898)	266	0.276953			1
endothelial cell migration (GO:0043542)	241	0.277494			1
negative regulation of signaling (GO:0023057)	1366	0.277523			1
cellular response to endogenous stimulus (GO:0071495)	1337	0.278108			1
regulation of protein kinase activity (GO:0045859)	789	0.2784			1
positive regulation of cell cycle process (GO:0090068)	276	0.278723			1
cardiac muscle tissue development (GO:0048738)	220	0.279964			1
intracellular signal transduction (GO:0035556)	2821	0.28264			1
animal organ development (GO:0048513)	3371	0.282778			1
gene silencing (GO:0016458)	452	0.285569			1
neuron apoptotic process (GO:0051402)	217	0.2859			1
cellular homeostasis (GO:0019725)	906	0.286467			1
viral life cycle (GO:0019058)	310	0.289218			1
response to lipid (GO:0033993)	896	0.289499			1
positive regulation of cellular protein metabolic process (GO:0032270)	1521	0.28967			1
rhythmic process (GO:0048511)	276	0.290295			1
inorganic ion transmembrane transport (GO:0098660)	807	0.291379			1
alcohol metabolic process (GO:0006066)	323	0.291393			1
negative regulation of nucleobase-containing compound metabolic process (GO:0045934)	1427	0.29195			1
steroid metabolic process (GO:0008202)	309	0.2933			1
regulation of transmembrane receptor protein serine/threonine kinase signaling pathway (GO:0090092)	222	0.293331			1
cation transmembrane transport (GO:0098655)	817	0.293361			1
response to xenobiotic stimulus (GO:0009410)	274	0.294734			1
system development (GO:0048731)	4678	0.295384			1
peptide binding (GO:0042277)	264	0.295574			1
lipid modification (GO:0030258)	281	0.298321			1
regulation of leukocyte cell-cell adhesion (GO:1903037)	290	0.298546			1
coated vesicle (GO:0030135)	272	0.298548			1
glycerolipid biosynthetic process (GO:0045017)	270	0.299068			1
protein-containing complex disassembly (GO:0032984)	312	0.299636			1
nuclear membrane (GO:0031965)	303	0.300016			1
cellular process involved in reproduction in multicellular organism (GO:0022412)	335	0.300109			1
regulation of epithelial cell migration (GO:0010632)	262	0.300833			1
ear development (GO:0043583)	208	0.301658			1
negative regulation of protein kinase activity (GO:0006469)	260	0.302502			1
developmental maturation (GO:0021700)	255	0.303402			1
monosaccharide metabolic process (GO:0005996)	268	0.304183			1
phospholipid biosynthetic process (GO:0008654)	285	0.30437			1
peptide hormone secretion (GO:0030072)	242	0.30584			1
regulation of heart contraction (GO:0008016)	241	0.306007			1
negative regulation of cellular macromolecule biosynthetic process (GO:2000113)	1592	0.306997			1
positive regulation of cell proliferation (GO:0008284)	894	0.308472			1
regulation of phosphorylation (GO:0042325)	1520	0.310585			1
positive regulation of cytosolic calcium ion concentration (GO:0007204)	292	0.312546			1
negative regulation of growth (GO:0045926)	243	0.312755			1
hematopoietic or lymphoid organ development (GO:0048534)	863	0.312932			1
regulation of hormone secretion (GO:0046883)	259	0.313008			1
cellular response to abiotic stimulus (GO:0071214)	308	0.313254			1
cellular response to environmental stimulus (GO:0104004)	308	0.313254			1
metal ion transport (GO:0030001)	859	0.313723			1
regulation of cell migration (GO:0030334)	836	0.314982			1
transcription regulatory region sequence-specific DNA binding (GO:0000976)	732	0.315341			1
lipid transport (GO:0006869)	340	0.315911			1
immune response (GO:0006955)	1933	0.31673			1
cellular component biogenesis (GO:0044085)	3146	0.31703			1
negative regulation of response to external stimulus (GO:0032102)	307	0.317615			1
developmental cell growth (GO:0048588)	209	0.317994			1
positive regulation of MAP kinase activity (GO:0043406)	267	0.318343			1
apical plasma membrane (GO:0016324)	297	0.318429			1
supramolecular fiber (GO:0099512)	911	0.318771			1
regulation of T cell activation (GO:0050863)	309	0.319716			1
leukocyte cell-cell adhesion (GO:0007159)	323	0.32055			1
negative regulation of kinase activity (GO:0033673)	279	0.321093			1
stem cell differentiation (GO:0048863)	264	0.321367			1
skin development (GO:0043588)	400	0.321446			1
skeletal system morphogenesis (GO:0048705)	208	0.321904			1
mesenchyme development (GO:0060485)	253	0.322682			1
supramolecular polymer (GO:0099081)	918	0.322785			1
regulation of organ morphogenesis (GO:2000027)	249	0.322825			1
heart morphogenesis (GO:0003007)	243	0.323107			1
positive regulation of protein metabolic process (GO:0051247)	1616	0.323145			1
supramolecular complex (GO:0099080)	919	0.32352			1
amide binding (GO:0033218)	297	0.323674			1
regulation of apoptotic process (GO:0042981)	1544	0.324112			1
positive regulation of growth (GO:0045927)	256	0.324646			1
cell surface receptor signaling pathway (GO:0007166)	2873	0.326571			1
regulation of ERK1 and ERK2 cascade (GO:0070372)	307	0.327393			1
sequence-specific double-stranded DNA binding (GO:1990837)	768	0.328024			1
aging (GO:0007568)	293	0.328412			1
negative regulation of macromolecule biosynthetic process (GO:0010558)	1662	0.328866			1
cellular response to chemical stimulus (GO:0070887)	3118	0.32898			1
regulation of programmed cell death (GO:0043067)	1557	0.329262			1
negative regulation of apoptotic process (GO:0043066)	897	0.329273			1
immune system development (GO:0002520)	906	0.329577			1
cilium assembly (GO:0060271)	358	0.330387			1
nucleotide biosynthetic process (GO:0009165)	364	0.330515			1
learning or memory (GO:0007611)	237	0.33174			1
heart contraction (GO:0060047)	273	0.332471			1
positive regulation of transport (GO:0051050)	934	0.333306			1
regulation of angiogenesis (GO:0045765)	356	0.333668			1
nucleoside phosphate biosynthetic process (GO:1901293)	368	0.334581			1
enzyme inhibitor activity (GO:0004857)	387	0.335068			1
GTPase activator activity (GO:0005096)	274	0.335612			1
regulation of cell motility (GO:2000145)	886	0.336129			1
cilium organization (GO:0044782)	371	0.33622			1
nuclear lumen (GO:0031981)	4005	0.336261			1
DNA binding (GO:0003677)	2445	0.336288			1
regulation of cytosolic calcium ion concentration (GO:0051480)	322	0.336404			1
localization (GO:0051179)	6301	0.336511			1
dendrite development (GO:0016358)	211	0.336842			1
negative regulation of programmed cell death (GO:0043069)	910	0.337058			1
heart process (GO:0003015)	276	0.337669			1
regulation of kinase activity (GO:0043549)	880	0.33799			1
cellular response to peptide hormone stimulus (GO:0071375)	310	0.33954			1
regulation of gene expression, epigenetic (GO:0040029)	503	0.339674			1
ERK1 and ERK2 cascade (GO:0070371)	324	0.339744			1
negative regulation of transferase activity (GO:0051348)	305	0.340078			1
transport (GO:0006810)	4879	0.340364			1
negative regulation of transcription by RNA polymerase II (GO:0000122)	794	0.340594			1
striated muscle cell differentiation (GO:0051146)	277	0.340667			1
epidermis development (GO:0008544)	449	0.341656			1
lipid localization (GO:0010876)	374	0.344757			1
regulation of neuron death (GO:1901214)	280	0.34492			1
cellular macromolecule catabolic process (GO:0044265)	1077	0.345335			1
maintenance of location (GO:0051235)	312	0.345349			1
protein-containing complex binding (GO:0044877)	895	0.345513			1
MAPK cascade (GO:0000165)	937	0.346648			1
regulation of blood circulation (GO:1903522)	288	0.346685			1
negative regulation of response to stimulus (GO:0048585)	1592	0.34691			1
regulation of transcription by RNA polymerase II (GO:0006357)	2198	0.346985			1
regulation of cellular response to growth factor stimulus (GO:0090287)	268	0.349387			1
sensory organ morphogenesis (GO:0090596)	250	0.351328			1
transcription coactivator activity (GO:0003713)	315	0.351537			1
in utero embryonic development (GO:0001701)	311	0.351952			1
epithelial cell migration (GO:0010631)	316	0.353234			1
regulation of cation transmembrane transport (GO:1904062)	298	0.354622			1
cellular lipid metabolic process (GO:0044255)	1080	0.354907			1
epithelium migration (GO:0090132)	318	0.355617			1
positive regulation of cellular catabolic process (GO:0031331)	333	0.355879			1
hormone secretion (GO:0046879)	304	0.356073			1
negative regulation of nitrogen compound metabolic process (GO:0051172)	2533	0.356508			1
transcriptional activator activity, RNA polymerase II proximal promoter sequence-specific DNA binding (GO:0001077)	277	0.356978			1
negative regulation of cellular biosynthetic process (GO:0031327)	1741	0.356997			1
nuclear division (GO:0000280)	406	0.357535			1
small molecule catabolic process (GO:0044282)	424	0.357664			1
regulation of vasculature development (GO:1901342)	386	0.360112			1
cognition (GO:0050890)	274	0.360325			1
signal transduction by protein phosphorylation (GO:0023014)	966	0.36049			1
lysosomal membrane (GO:0005765)	348	0.36095			1
lytic vacuole membrane (GO:0098852)	348	0.36095			1
apical part of cell (GO:0045177)	362	0.362067			1
hormone transport (GO:0009914)	316	0.362568			1
tissue migration (GO:0090130)	324	0.363297			1
positive regulation of protein phosphorylation (GO:0001934)	972	0.363351			1
negative regulation of biosynthetic process (GO:0009890)	1761	0.363414			1
postsynaptic density (GO:0014069)	224	0.36409			1
response to hypoxia (GO:0001666)	342	0.36442			1
postsynaptic specialization (GO:0099572)	226	0.364756			1
regulation of cell death (GO:0010941)	1673	0.365233			1
GTPase regulator activity (GO:0030695)	304	0.365332			1
cellular protein localization (GO:0034613)	1739	0.366573			1
establishment of localization (GO:0051234)	4986	0.36738			1
double-stranded DNA binding (GO:0003690)	851	0.368211			1
response to decreased oxygen levels (GO:0036293)	350	0.368872			1
negative regulation of cell death (GO:0060548)	990	0.369199			1
asymmetric synapse (GO:0032279)	229	0.369532			1
glycerophospholipid metabolic process (GO:0006650)	359	0.370324			1
cellular macromolecule localization (GO:0070727)	1749	0.370665			1
cell fate commitment (GO:0045165)	259	0.371094			1
neuron to neuron synapse (GO:0098984)	232	0.371825			1
positive regulation of cellular protein localization (GO:1903829)	342	0.372574			1
second-messenger-mediated signaling (GO:0019932)	341	0.372779			1
regulation of locomotion (GO:0040012)	955	0.374112			1
neuron death (GO:0070997)	314	0.37444			1
enzyme binding (GO:0019899)	2272	0.375098			1
positive regulation of cell cycle (GO:0045787)	373	0.375228			1
molecular function regulator (GO:0098772)	1788	0.375494			1
regulation of protein catabolic process (GO:0042176)	353	0.376119			1
ciliary part (GO:0044441)	427	0.376659			1
regulation of transferase activity (GO:0051338)	978	0.379676			1
chemical homeostasis (GO:0048878)	1101	0.380602			1
cation channel activity (GO:0005261)	312	0.381827			1
regulation of binding (GO:0051098)	349	0.382356			1
positive regulation of protein serine/threonine kinase activity (GO:0071902)	352	0.38236			1
negative regulation of molecular function (GO:0044092)	1120	0.382809			1
regulation of cellular protein metabolic process (GO:0032268)	2731	0.383091			1
camera-type eye development (GO:0043010)	294	0.384507			1
regulation of cellular component movement (GO:0051270)	967	0.386066			1
response to oxygen levels (GO:0070482)	373	0.386104			1
positive regulation of phosphorylation (GO:0042327)	1014	0.386653			1
cell projection membrane (GO:0031253)	331	0.387618			1
transcription by RNA polymerase II (GO:0006366)	2375	0.388086			1
regulation of MAP kinase activity (GO:0043405)	342	0.388119			1
response to steroid hormone (GO:0048545)	389	0.388285			1
nucleoside-triphosphatase regulator activity (GO:0060589)	347	0.38833			1
regulation of lymphocyte activation (GO:0051249)	399	0.388783			1
organelle fission (GO:0048285)	450	0.39035			1
endomembrane system (GO:0012505)	4322	0.390508			1
regulation of protein modification process (GO:0031399)	1767	0.390813			1
regulation of phosphate metabolic process (GO:0019220)	1764	0.391222			1
nucleoplasm part (GO:0044451)	1089	0.391607			1
organophosphate metabolic process (GO:0019637)	1173	0.391998			1
transmembrane receptor protein serine/threonine kinase signaling pathway (GO:0007178)	331	0.39436			1
organic substance catabolic process (GO:1901575)	2045	0.394847			1
regulation of phosphorus metabolic process (GO:0051174)	1779	0.3953			1
transcription factor complex (GO:0005667)	341	0.395729			1
cellular calcium ion homeostasis (GO:0006874)	416	0.396462			1
vacuolar membrane (GO:0005774)	406	0.396564			1
regulation of cell-cell adhesion (GO:0022407)	376	0.396819			1
regulation of metal ion transport (GO:0010959)	359	0.39771			1
regulation of lipid metabolic process (GO:0019216)	362	0.399698			1
positive regulation of protein transport (GO:0051222)	419	0.399729			1
ion gated channel activity (GO:0022839)	331	0.40032			1
regulation of molecular function (GO:0065009)	3302	0.401032			1
positive regulation of cell differentiation (GO:0045597)	914	0.402377			1
positive regulation of catabolic process (GO:0009896)	391	0.402889			1
calcium ion homeostasis (GO:0055074)	427	0.404959			1
gated channel activity (GO:0022836)	334	0.405104			1
cell-substrate adhesion (GO:0031589)	317	0.405201			1
regulation of cell morphogenesis involved in differentiation (GO:0010769)	271	0.405359			1
nuclear envelope (GO:0005635)	449	0.406176			1
negative regulation of cellular metabolic process (GO:0031324)	2687	0.407703			1
multicellular organism development (GO:0007275)	5262	0.409391			1
embryonic organ morphogenesis (GO:0048562)	288	0.410297			1
cation transport (GO:0006812)	1090	0.411257			1
negative regulation of gene expression (GO:0010629)	1959	0.411266			1
regulation of cell cycle (GO:0051726)	1184	0.411298			1
regulation of DNA binding transcription factor activity (GO:0051090)	409	0.41143			1
negative regulation of macromolecule metabolic process (GO:0010605)	2782	0.412196			1
nuclear part (GO:0044428)	4360	0.413676			1
organonitrogen compound catabolic process (GO:1901565)	1209	0.41516			1
growth (GO:0040007)	945	0.415311			1
cellular divalent inorganic cation homeostasis (GO:0072503)	452	0.415927			1
cellular response to organic substance (GO:0071310)	2611	0.416442			1
regulation of developmental growth (GO:0048638)	319	0.418189			1
positive regulation of phosphorus metabolic process (GO:0010562)	1108	0.421287			1
positive regulation of phosphate metabolic process (GO:0045937)	1108	0.421287			1
synapse organization (GO:0050808)	302	0.421602			1
phospholipid binding (GO:0005543)	404	0.423873			1
neuron projection guidance (GO:0097485)	249	0.424091			1
muscle cell differentiation (GO:0042692)	364	0.427164			1
eye development (GO:0001654)	341	0.427725			1
T cell activation (GO:0042110)	442	0.42866			1
ion transmembrane transport (GO:0034220)	1102	0.428848			1
proteinaceous extracellular matrix (GO:0005578)	373	0.429152			1
positive regulation of establishment of protein localization (GO:1904951)	454	0.430807			1
regulation of hemopoiesis (GO:1903706)	441	0.431637			1
glycerolipid metabolic process (GO:0046486)	446	0.432313			1
striated muscle tissue development (GO:0014706)	375	0.43385			1
regulation of macromolecule metabolic process (GO:0060255)	6208	0.43453			1
presynapse (GO:0098793)	378	0.435076			1
positive regulation of GTPase activity (GO:0043547)	393	0.435596			1
cellular_component (GO:0005575)	17735	0.435825			1
divalent inorganic cation homeostasis (GO:0072507)	470	0.436551			1
regulation of leukocyte activation (GO:0002694)	465	0.438537			1
cellular process (GO:0009987)	15550	0.438901			1
regulation of protein metabolic process (GO:0051246)	2913	0.439553			1
reproductive structure development (GO:0048608)	424	0.440272			1
reproductive system development (GO:0061458)	427	0.444407			1
organic hydroxy compound metabolic process (GO:1901615)	495	0.444642			1
muscle tissue development (GO:0060537)	392	0.445405			1
macromolecule catabolic process (GO:0009057)	1304	0.445502			1
transporter activity (GO:0005215)	1239	0.447235			1
positive regulation of protein modification process (GO:0031401)	1166	0.447935			1
peptidase activity, acting on L-amino acid peptides (GO:0070011)	583	0.44875			1
phospholipid metabolic process (GO:0006644)	466	0.449216			1
transcription regulator activity (GO:0140110)	1871	0.449471			1
negative regulation of protein phosphorylation (GO:0001933)	431	0.450517			1
axon part (GO:0033267)	352	0.451281			1
protein phosphorylation (GO:0006468)	1912	0.452429			1
cilium (GO:0005929)	559	0.453251			1
embryo development (GO:0009790)	956	0.454391			1
protein heterodimerization activity (GO:0046982)	489	0.454515			1
apoptotic process (GO:0006915)	1923	0.456394			1
muscle organ development (GO:0007517)	393	0.45813			1
focal adhesion (GO:0005925)	392	0.460488			1
regulation of transcription, DNA-templated (GO:0006355)	3645	0.461297			1
cell-substrate adherens junction (GO:0005924)	395	0.461343			1
ion channel activity (GO:0005216)	419	0.461878			1
protein dimerization activity (GO:0046983)	1259	0.463319			1
positive regulation of cell migration (GO:0030335)	476	0.464696			1
substrate-specific channel activity (GO:0022838)	432	0.465367			1
cellular metal ion homeostasis (GO:0006875)	543	0.465863			1
regulation of nucleic acid-templated transcription (GO:1903506)	3665	0.466273			1
cell-substrate junction (GO:0030055)	400	0.467653			1
regulation of RNA biosynthetic process (GO:2001141)	3673	0.467696			1
side of membrane (GO:0098552)	456	0.467821			1
chromatin (GO:0000785)	519	0.468244			1
negative regulation of intracellular signal transduction (GO:1902532)	520	0.468706			1
establishment of localization in cell (GO:0051649)	2082	0.469734			1
cell-cell junction (GO:0005911)	436	0.469867			1
cell cycle process (GO:0022402)	1386	0.470718			1
regulation of gene expression (GO:0010468)	4691	0.4712			1
regulation of hydrolase activity (GO:0051336)	1244	0.471795			1
regulation of cell activation (GO:0050865)	503	0.473308			1
macromolecule metabolic process (GO:0043170)	9258	0.473821			1
positive regulation of cell motility (GO:2000147)	492	0.474742			1
animal organ morphogenesis (GO:0009887)	999	0.475859			1
signal release (GO:0023061)	432	0.477064			1
channel activity (GO:0015267)	457	0.477377			1
passive transmembrane transporter activity (GO:0022803)	458	0.477628			1
negative regulation of phosphorylation (GO:0042326)	468	0.481493			1
enzyme activator activity (GO:0008047)	505	0.48279			1
tissue development (GO:0009888)	1942	0.483018			1
negative regulation of metabolic process (GO:0009892)	3012	0.483267			1
programmed cell death (GO:0012501)	2052	0.483478			1
anatomical structure formation involved in morphogenesis (GO:0048646)	1118	0.48354			1
transcription factor activity, RNA polymerase II proximal promoter sequence-specific DNA binding (GO:0000982)	413	0.483856			1
vacuolar part (GO:0044437)	559	0.484688			1
ubiquitin-dependent protein catabolic process (GO:0006511)	563	0.485117			1
inflammatory response (GO:0006954)	700	0.485248			1
nucleic acid binding (GO:0003676)	4124	0.486022			1
metal ion transmembrane transporter activity (GO:0046873)	453	0.486164			1
transcriptional activator activity, RNA polymerase II transcription regulatory region sequence-specific DNA binding (GO:0001228)	412	0.486451			1
modification-dependent protein catabolic process (GO:0019941)	573	0.489244			1
positive regulation of cellular component movement (GO:0051272)	505	0.489516			1
regulation of immune system process (GO:0002682)	1442	0.489748			1
modification-dependent macromolecule catabolic process (GO:0043632)	582	0.492634			1
extracellular matrix (GO:0031012)	476	0.493823			1
RNA polymerase II proximal promoter sequence-specific DNA binding (GO:0000978)	433	0.493984			1
biological_process (GO:0008150)	16870	0.494236			1
positive regulation of locomotion (GO:0040017)	522	0.495135			1
transcription, DNA-templated (GO:0006351)	3804	0.496315			1
regulation of cellular protein localization (GO:1903827)	505	0.496962			1
regulation of hormone levels (GO:0010817)	506	0.498927			1
cell activation involved in immune response (GO:0002263)	672	0.499433			1
nucleic acid-templated transcription (GO:0097659)	3820	0.4995			1
regulation of cytokine production (GO:0001817)	632	0.500845			1
protein metabolic process (GO:0019538)	5822	0.501291			1
RNA biosynthetic process (GO:0032774)	3836	0.502209			1
actin binding (GO:0003779)	408	0.504814			1
cytoskeleton (GO:0005856)	2096	0.506115			1
regulation of GTPase activity (GO:0043087)	467	0.507051			1
proximal promoter sequence-specific DNA binding (GO:0000987)	447	0.509869			1
positive regulation of protein kinase activity (GO:0045860)	518	0.510072			1
organonitrogen compound metabolic process (GO:1901564)	6836	0.510511			1
binding (GO:0005488)	14495	0.511479			1
cellular cation homeostasis (GO:0030003)	624	0.511938			1
nucleotide metabolic process (GO:0009117)	661	0.512341			1
positive regulation of cellular component organization (GO:0051130)	1206	0.513432			1
nucleoside phosphate metabolic process (GO:0006753)	668	0.516122			1
positive regulation of neurogenesis (GO:0050769)	422	0.517594			1
cellular ion homeostasis (GO:0006873)	637	0.517971			1
cell death (GO:0008219)	2181	0.52119			1
regulation of RNA metabolic process (GO:0051252)	3882	0.52161			1
angiogenesis (GO:0001525)	557	0.522116			1
metal ion homeostasis (GO:0055065)	617	0.523025			1
embryonic organ development (GO:0048568)	427	0.523113			1
cell division (GO:0051301)	604	0.525002			1
carbohydrate metabolic process (GO:0005975)	614	0.527644			1
negative regulation of cell cycle (GO:0045786)	627	0.528831			1
mitochondrion (GO:0005739)	1692	0.530061			1
lymphocyte activation (GO:0046649)	615	0.533344			1
cell growth (GO:0016049)	472	0.53343			1
proteolysis involved in cellular protein catabolic process (GO:0051603)	655	0.536026			1
regulation of system process (GO:0044057)	531	0.537985			1
regulation of multicellular organismal development (GO:2000026)	1976	0.538013			1
transcription cofactor activity (GO:0003712)	556	0.538264			1
catabolic process (GO:0009056)	2501	0.54099			1
regulation of metabolic process (GO:0019222)	6695	0.542485			1
postsynapse (GO:0098794)	447	0.55096			1
lytic vacuole (GO:0000323)	661	0.551678			1
lysosome (GO:0005764)	661	0.551678			1
response to organic substance (GO:0010033)	3164	0.55346			1
inorganic cation transmembrane transporter activity (GO:0022890)	590	0.553781			1
membrane-bounded organelle (GO:0043227)	12256	0.553854			1
negative regulation of protein modification process (GO:0031400)	592	0.555771			1
extracellular region (GO:0005576)	4690	0.557543			1
regulated exocytosis (GO:0045055)	746	0.558078			1
skeletal system development (GO:0001501)	489	0.558641			1
nucleobase-containing small molecule metabolic process (GO:0055086)	753	0.55921			1
membrane-enclosed lumen (GO:0031974)	5107	0.559688			1
organelle lumen (GO:0043233)	5107	0.559688			1
intracellular organelle lumen (GO:0070013)	5107	0.559688			1
lipid biosynthetic process (GO:0008610)	690	0.559818			1
positive regulation of cell development (GO:0010720)	496	0.56173			1
cellular protein modification process (GO:0006464)	4097	0.562037			1
protein modification process (GO:0036211)	4097	0.562037			1
regulation of mitotic cell cycle (GO:0007346)	672	0.562317			1
positive regulation of catalytic activity (GO:0043085)	1392	0.564058			1
heart development (GO:0007507)	546	0.564119			1
cation homeostasis (GO:0055080)	700	0.565605			1
cytosol (GO:0005829)	4971	0.565611			1
phosphate-containing compound metabolic process (GO:0006796)	3191	0.565745			1
secretory granule (GO:0030141)	832	0.567649			1
positive regulation of organelle organization (GO:0010638)	633	0.568289			1
Ras GTPase binding (GO:0017016)	513	0.568394			1
proteolysis (GO:0006508)	1734	0.569569			1
inorganic ion homeostasis (GO:0098771)	712	0.570061			1
positive regulation of nervous system development (GO:0051962)	485	0.57027			1
positive regulation of kinase activity (GO:0033674)	586	0.570325			1
negative regulation of phosphate metabolic process (GO:0045936)	607	0.570882			1
negative regulation of phosphorus metabolic process (GO:0010563)	608	0.571065			1
Golgi apparatus (GO:0005794)	1466	0.572098			1
transmembrane transport (GO:0055085)	1525	0.57259			1
polymeric cytoskeletal fiber (GO:0099513)	692	0.572924			1
regulation of cellular macromolecule biosynthetic process (GO:2000112)	4259	0.572963			1
microtubule organizing center (GO:0005815)	696	0.573374			1
phosphorylation (GO:0016310)	2315	0.573961			1
positive regulation of developmental process (GO:0051094)	1311	0.574271			1
cellular protein metabolic process (GO:0044267)	5276	0.575121			1
positive regulation of apoptotic process (GO:0043065)	621	0.575641			1
regulation of cell cycle process (GO:0010564)	745	0.577227			1
regulation of nitrogen compound metabolic process (GO:0051171)	6028	0.577741			1
positive regulation of programmed cell death (GO:0043068)	627	0.579491			1
regulation of response to external stimulus (GO:0032101)	752	0.579625			1
organelle (GO:0043226)	13210	0.579885			1
cation transmembrane transporter activity (GO:0008324)	652	0.581137			1
phosphorus metabolic process (GO:0006793)	3286	0.587387			1
regulation of macromolecule biosynthetic process (GO:0010556)	4348	0.589838			1
chordate embryonic development (GO:0043009)	558	0.591111			1
nucleus (GO:0005634)	7070	0.592819			1
macromolecule modification (GO:0043412)	4290	0.594613			1
axon (GO:0030424)	535	0.594985			1
regulation of nucleobase-containing compound metabolic process (GO:0019219)	4225	0.595187			1
behavior (GO:0007610)	577	0.595426			1
carbohydrate derivative biosynthetic process (GO:1901137)	773	0.596058			1
small GTPase binding (GO:0031267)	556	0.596339			1
ion homeostasis (GO:0050801)	771	0.59663			1
lipid binding (GO:0008289)	701	0.59753			1
cytoskeletal part (GO:0044430)	1599	0.598229			1
vacuole (GO:0005773)	759	0.598888			1
DNA binding transcription factor activity (GO:0003700)	1510	0.601031			1
Golgi membrane (GO:0000139)	712	0.602033			1
viral process (GO:0016032)	773	0.60216			1
embryo development ending in birth or egg hatching (GO:0009792)	576	0.602161			1
ion transport (GO:0006811)	1585	0.602221			1
negative regulation of cellular component organization (GO:0051129)	644	0.605455			1
homeostatic process (GO:0042592)	1696	0.609586			1
positive regulation of transferase activity (GO:0051347)	659	0.610019			1
regulation of primary metabolic process (GO:0080090)	6180	0.613391			1
chromatin organization (GO:0006325)	780	0.616342			1
cytoplasmic vesicle membrane (GO:0030659)	752	0.617167			1
nucleobase-containing compound biosynthetic process (GO:0034654)	4374	0.620078			1
regulation of growth (GO:0040008)	654	0.620599			1
gene expression (GO:0010467)	5552	0.623445			1
symbiont process (GO:0044403)	833	0.62494			1
regulation of cellular catabolic process (GO:0031329)	810	0.627831			1
heterocycle biosynthetic process (GO:0018130)	4435	0.629109			1
muscle structure development (GO:0061061)	635	0.629229			1
vesicle membrane (GO:0012506)	772	0.629316			1
regulation of cellular biosynthetic process (GO:0031326)	4520	0.629897			1
chromosomal part (GO:0044427)	878	0.631695			1
aromatic compound biosynthetic process (GO:0019438)	4443	0.631876			1
positive regulation of hydrolase activity (GO:0051345)	740	0.632268			1
interspecies interaction between organisms (GO:0044419)	874	0.633804			1
response to stress (GO:0006950)	3786	0.635267			1
cellular response to growth factor stimulus (GO:0071363)	667	0.638251			1
Golgi subcompartment (GO:0098791)	800	0.640339			1
regulation of cellular metabolic process (GO:0031323)	6296	0.641903			1
chemical synaptic transmission (GO:0007268)	662	0.642163			1
anterograde trans-synaptic signaling (GO:0098916)	662	0.642163			1
regulation of biosynthetic process (GO:0009889)	4586	0.643324			1
mitotic cell cycle process (GO:1903047)	873	0.643987			1
endoplasmic reticulum (GO:0005783)	1810	0.644244			1
secretory vesicle (GO:0099503)	966	0.644659			1
trans-synaptic signaling (GO:0099537)	665	0.645138			1
synaptic signaling (GO:0099536)	666	0.645289			1
GTPase binding (GO:0051020)	650	0.646421			1
organelle membrane (GO:0031090)	2893	0.649354			1
RNA polymerase II regulatory region sequence-specific DNA binding (GO:0000977)	655	0.649669			1
cellular macromolecule metabolic process (GO:0044260)	8314	0.651489			1
RNA polymerase II regulatory region DNA binding (GO:0001012)	658	0.651512			1
organelle part (GO:0044422)	9141	0.651846			1
cell cycle (GO:0007049)	1867	0.652014			1
protein binding (GO:0005515)	11324	0.652336			1
response to growth factor (GO:0070848)	693	0.653114			1
protein domain specific binding (GO:0019904)	692	0.655467			1
positive regulation of multicellular organismal process (GO:0051240)	1585	0.656008			1
organic cyclic compound biosynthetic process (GO:1901362)	4587	0.656938			1
hemopoiesis (GO:0030097)	823	0.662266			1
RNA metabolic process (GO:0016070)	4695	0.667057			1
inorganic molecular entity transmembrane transporter activity (GO:0015318)	841	0.668824			1
cellular response to stress (GO:0033554)	1946	0.673223			1
small molecule metabolic process (GO:0044281)	2108	0.676673			1
immune effector process (GO:0002252)	1088	0.681882			1
regulation of catabolic process (GO:0009894)	910	0.68314			1
ion transmembrane transporter activity (GO:0015075)	884	0.685066			1
chromosome (GO:0005694)	1003	0.685948			1
phosphotransferase activity, alcohol group as acceptor (GO:0016773)	767	0.686289			1
organelle envelope (GO:0031967)	1152	0.689208			1
envelope (GO:0031975)	1152	0.689208			1
Golgi apparatus part (GO:0044431)	909	0.693351			1
anion binding (GO:0043168)	2712	0.693437			1
response to organic cyclic compound (GO:0014070)	919	0.69646			1
intracellular protein transport (GO:0006886)	1058	0.699744			1
endoplasmic reticulum membrane (GO:0005789)	1032	0.701573			1
endoplasmic reticulum subcompartment (GO:0098827)	1036	0.702134			1
response to drug (GO:0042493)	953	0.702358			1
cell-cell adhesion (GO:0098609)	767	0.703479			1
bounding membrane of organelle (GO:0098588)	2012	0.703802			1
synapse part (GO:0044456)	736	0.706391			1
nuclear outer membrane-endoplasmic reticulum membrane network (GO:0042175)	1053	0.70858			1
cytoplasmic part (GO:0044444)	9445	0.710978			1
kinase activity (GO:0016301)	837	0.714017			1
regulation of cellular component biogenesis (GO:0044087)	871	0.715796			1
cellular catabolic process (GO:0044248)	2212	0.718323			1
mitotic cell cycle (GO:0000278)	1053	0.720803			1
protein modification by small protein conjugation or removal (GO:0070647)	1087	0.722464			1
regulation of biological quality (GO:0065008)	3716	0.72505			1
non-membrane-bounded organelle (GO:0043228)	4063	0.733056			1
intracellular non-membrane-bounded organelle (GO:0043232)	4063	0.733056			1
intracellular organelle (GO:0043229)	12275	0.734099			1
transmembrane transporter activity (GO:0022857)	1047	0.734155			1
leukocyte activation (GO:0045321)	1146	0.737501			1
cellular nitrogen compound biosynthetic process (GO:0044271)	5192	0.738603			1
organic substance metabolic process (GO:0071704)	10845	0.740504			1
nucleic acid metabolic process (GO:0090304)	5196	0.749891			1
nitrogen compound metabolic process (GO:0006807)	10009	0.753729			1
transferase activity, transferring phosphorus-containing groups (GO:0016772)	994	0.753874			1
cellular macromolecule biosynthetic process (GO:0034645)	5247	0.754441			1
cytoskeletal protein binding (GO:0008092)	899	0.756064			1
intracellular organelle part (GO:0044446)	8904	0.757444			1
carbohydrate derivative metabolic process (GO:1901135)	1244	0.761621			1
chromosome organization (GO:0051276)	1219	0.76449			1
negative regulation of cellular protein metabolic process (GO:0032269)	1282	0.766127			1
microtubule cytoskeleton (GO:0015630)	1142	0.771704			1
macromolecule biosynthetic process (GO:0009059)	5370	0.773086			1
synapse (GO:0045202)	876	0.774326			1
metal ion binding (GO:0046872)	4020	0.774469			1
cellular biosynthetic process (GO:0044249)	6409	0.779434			1
hydrolase activity (GO:0016787)	2502	0.780547			1
catalytic activity, acting on a protein (GO:0140096)	2249	0.781963			1
extracellular space (GO:0005615)	3799	0.783314			1
negative regulation of protein metabolic process (GO:0051248)	1340	0.785127			1
cation binding (GO:0043169)	4113	0.786003			1
organic substance biosynthetic process (GO:1901576)	6494	0.789666			1
endoplasmic reticulum part (GO:0044432)	1298	0.792876			1
defense response (GO:0006952)	1566	0.799564			1
biosynthetic process (GO:0009058)	6563	0.800164			1
cell part (GO:0044464)	16144	0.80236			1
cell (GO:0005623)	16172	0.805819			1
ion binding (GO:0043167)	6017	0.807633			1
metabolic process (GO:0008152)	11326	0.812298			1
RNA polymerase II transcription factor activity, sequence-specific DNA binding (GO:0000981)	1093	0.813072			1
extracellular region part (GO:0044421)	4012	0.821417			1
primary metabolic process (GO:0044238)	10508	0.821921			1
cytoplasmic vesicle part (GO:0044433)	1454	0.823059			1
extracellular exosome (GO:0070062)	2742	0.826907			1
extracellular vesicle (GO:1903561)	2761	0.829845			1
extracellular organelle (GO:0043230)	2763	0.830008			1
nucleobase-containing compound metabolic process (GO:0006139)	5814	0.837972			1
RNA binding (GO:0003723)	1810	0.842959			1
intracellular membrane-bounded organelle (GO:0043231)	10570	0.853215			1
cytoplasm (GO:0005737)	11279	0.85328			1
heterocycle metabolic process (GO:0046483)	5982	0.856396			1
organelle subcompartment (GO:0031984)	1624	0.859711			1
cellular aromatic compound metabolic process (GO:0006725)	6024	0.860837			1
heterocyclic compound binding (GO:1901363)	5976	0.862105			1
organic cyclic compound binding (GO:0097159)	6062	0.870944			1
whole membrane (GO:0098805)	1616	0.871238			1
intracellular transport (GO:0046907)	1724	0.875424			1
organic cyclic compound metabolic process (GO:1901360)	6238	0.881417			1
identical protein binding (GO:0042802)	1645	0.881892			1
organonitrogen compound biosynthetic process (GO:1901566)	2134	0.896234			1
intracellular (GO:0005622)	14255	0.900361			1
cellular nitrogen compound metabolic process (GO:0034641)	6669	0.906514			1
protein-containing complex subunit organization (GO:0043933)	2109	0.923462			1
cellular metabolic process (GO:0044237)	10660	0.925448			1
intracellular part (GO:0044424)	13991	0.943577			1
carbohydrate derivative binding (GO:0097367)	2140	0.944927			1
transferase activity (GO:0016740)	2391	0.955114			1
catalytic activity (GO:0003824)	5758	0.976785			1
protein maturation (GO:0051604)	327	1			1
hindbrain development (GO:0030902)	143	1			1
I-kappaB kinase/NF-kappaB signaling (GO:0007249)	255	1			1
homeostasis of number of cells (GO:0048872)	237	1			1
regulation of axonogenesis (GO:0050770)	166	1			1
positive regulation of stress fiber assembly (GO:0051496)	48	1			1
regulation of actin filament organization (GO:0110053)	252	1			1
antigen processing and presentation of exogenous peptide antigen via MHC class I, TAP-dependent (GO:0002479)	75	1			1
activation of immune response (GO:0002253)	561	1			1
response to toxic substance (GO:0009636)	500	1			1
regulation of peptidyl-tyrosine phosphorylation (GO:0050730)	235	1			1
vascular endothelial growth factor receptor signaling pathway (GO:0048010)	97	1			1
regulation of mitotic cell cycle phase transition (GO:1901990)	418	1			1
ERAD pathway (GO:0036503)	93	1			1
cornification (GO:0070268)	112	1			1
synaptic membrane (GO:0097060)	315	1			1
centrosome (GO:0005813)	488	1			1
cellular response to organic cyclic compound (GO:0071407)	568	1			1
cellular response to DNA damage stimulus (GO:0006974)	813	1			1
positive regulation of cell-substrate adhesion (GO:0010811)	107	1			1
positive regulation of neuron differentiation (GO:0045666)	336	1			1
positive regulation of lymphocyte proliferation (GO:0050671)	132	1			1
mitochondrial envelope (GO:0005740)	724	1			1
distal axon (GO:0150034)	268	1			1
signal transducer activity, downstream of receptor (GO:0005057)	168	1			1
glucose transmembrane transporter activity (GO:0005355)	21	1			1
myeloid leukocyte activation (GO:0002274)	619	1			1
myeloid cell activation involved in immune response (GO:0002275)	534	1			1
neutrophil activation involved in immune response (GO:0002283)	483	1			1
leukocyte activation involved in immune response (GO:0002366)	668	1			1
leukocyte mediated immunity (GO:0002443)	731	1			1
myeloid leukocyte mediated immunity (GO:0002444)	539	1			1
neutrophil mediated immunity (GO:0002446)	495	1			1
platelet degranulation (GO:0002576)	126	1			1
granulocyte activation (GO:0036230)	499	1			1
neutrophil activation (GO:0042119)	493	1			1
leukocyte degranulation (GO:0043299)	526	1			1
neutrophil degranulation (GO:0043312)	480	1			1
complement activation, lectin pathway (GO:0001867)	12	1			1
regulation of complement activation, lectin pathway (GO:0001868)	2	1			1
negative regulation of complement activation, lectin pathway (GO:0001869)	2	1			1
acute inflammatory response (GO:0002526)	156	1			1
regulation of acute inflammatory response (GO:0002673)	90	1			1
positive regulation of immune system process (GO:0002684)	985	1			1
regulation of immune effector process (GO:0002697)	341	1			1
negative regulation of immune effector process (GO:0002698)	103	1			1
regulation of humoral immune response (GO:0002920)	65	1			1
negative regulation of humoral immune response (GO:0002921)	11	1			1
complement activation (GO:0006956)	64	1			1
blood coagulation, intrinsic pathway (GO:0007597)	19	1			1
negative regulation of peptidase activity (GO:0010466)	259	1			1
negative regulation of endopeptidase activity (GO:0010951)	246	1			1
negative regulation of protein processing (GO:0010955)	41	1			1
protein processing (GO:0016485)	266	1			1
regulation of proteolysis (GO:0030162)	738	1			1
regulation of complement activation (GO:0030449)	48	1			1
regulation of defense response (GO:0031347)	733	1			1
negative regulation of defense response (GO:0031348)	185	1			1
innate immune response (GO:0045087)	887	1			1
regulation of innate immune response (GO:0045088)	409	1			1
negative regulation of innate immune response (GO:0045824)	44	1			1
negative regulation of proteolysis (GO:0045861)	346	1			1
negative regulation of complement activation (GO:0045916)	7	1			1
regulation of inflammatory response (GO:0050727)	349	1			1
regulation of immune response (GO:0050776)	936	1			1
negative regulation of immune response (GO:0050777)	138	1			1
positive regulation of immune response (GO:0050778)	709	1			1
negative regulation of hydrolase activity (GO:0051346)	447	1			1
regulation of peptidase activity (GO:0052547)	436	1			1
regulation of endopeptidase activity (GO:0052548)	409	1			1
regulation of protein processing (GO:0070613)	107	1			1
protein activation cascade (GO:0072376)	87	1			1
blood coagulation, fibrin clot formation (GO:0072378)	27	1			1
regulation of response to stress (GO:0080134)	1416	1			1
regulation of protein maturation (GO:1903317)	109	1			1
negative regulation of protein maturation (GO:1903318)	41	1			1
regulation of protein activation cascade (GO:2000257)	49	1			1
negative regulation of protein activation cascade (GO:2000258)	7	1			1
tissue homeostasis (GO:0001894)	204	1			1
acute-phase response (GO:0006953)	48	1			1
digestion (GO:0007586)	128	1			1
epithelial structure maintenance (GO:0010669)	25	1			1
digestive system process (GO:0022600)	94	1			1
maintenance of gastrointestinal epithelium (GO:0030277)	18	1			1
multicellular organismal homeostasis (GO:0048871)	328	1			1
anatomical structure homeostasis (GO:0060249)	384	1			1
neutral lipid metabolic process (GO:0006638)	115	1			1
acylglycerol metabolic process (GO:0006639)	114	1			1
triglyceride metabolic process (GO:0006641)	97	1			1
regulation of triglyceride catabolic process (GO:0010896)	12	1			1
positive regulation of triglyceride catabolic process (GO:0010898)	8	1			1
lipid catabolic process (GO:0016042)	317	1			1
triglyceride catabolic process (GO:0019433)	33	1			1
cellular lipid catabolic process (GO:0044242)	207	1			1
positive regulation of lipid metabolic process (GO:0045834)	124	1			1
neutral lipid catabolic process (GO:0046461)	40	1			1
acylglycerol catabolic process (GO:0046464)	40	1			1
glycerolipid catabolic process (GO:0046503)	56	1			1
regulation of lipid catabolic process (GO:0050994)	52	1			1
positive regulation of lipid catabolic process (GO:0050996)	22	1			1
regulation of triglyceride metabolic process (GO:0090207)	34	1			1
positive regulation of triglyceride metabolic process (GO:0090208)	19	1			1
positive regulation of endothelial cell migration (GO:0010595)	110	1			1
positive regulation of epithelial cell migration (GO:0010634)	150	1			1
ribonucleoprotein complex biogenesis (GO:0022613)	467	1			1
ribosome biogenesis (GO:0042254)	331	1			1
ribosomal large subunit biogenesis (GO:0042273)	71	1			1
response to acid chemical (GO:0001101)	327	1			1
protein acetylation (GO:0006473)	185	1			1
N-terminal protein amino acid acetylation (GO:0006474)	16	1			1
cellular biogenic amine metabolic process (GO:0006576)	53	1			1
indolalkylamine metabolic process (GO:0006586)	16	1			1
amine metabolic process (GO:0009308)	134	1			1
amine biosynthetic process (GO:0009309)	23	1			1
photoperiodism (GO:0009648)	25	1			1
response to inorganic substance (GO:0010035)	509	1			1
response to metal ion (GO:0010038)	330	1			1
response to zinc ion (GO:0010043)	55	1			1
response to purine-containing compound (GO:0014074)	147	1			1
drug metabolic process (GO:0017144)	786	1			1
melatonin metabolic process (GO:0030186)	1	1			1
melatonin biosynthetic process (GO:0030187)	1	1			1
N-terminal protein amino acid modification (GO:0031365)	28	1			1
response to insulin (GO:0032868)	253	1			1
response to cytokine (GO:0034097)	1133	1			1
response to prostaglandin (GO:0034694)	31	1			1
response to prostaglandin E (GO:0034695)	24	1			1
cellular hormone metabolic process (GO:0034754)	114	1			1
cellular biogenic amine biosynthetic process (GO:0042401)	22	1			1
indole-containing compound metabolic process (GO:0042430)	23	1			1
indole-containing compound biosynthetic process (GO:0042435)	4	1			1
hormone metabolic process (GO:0042445)	217	1			1
hormone biosynthetic process (GO:0042446)	82	1			1
protein acylation (GO:0043543)	227	1			1
cellular amide metabolic process (GO:0043603)	1235	1			1
amide biosynthetic process (GO:0043604)	991	1			1
cellular amine metabolic process (GO:0044106)	125	1			1
indolalkylamine biosynthetic process (GO:0046219)	4	1			1
response to organophosphorus (GO:0046683)	131	1			1
response to copper ion (GO:0046688)	37	1			1
response to glucocorticoid (GO:0051384)	142	1			1
response to mineralocorticoid (GO:0051385)	30	1			1
response to corticosterone (GO:0051412)	18	1			1
response to cAMP (GO:0051591)	97	1			1
response to calcium ion (GO:0051592)	119	1			1
response to fatty acid (GO:0070542)	81	1			1
cellular response to cAMP (GO:0071320)	51	1			1
response to alcohol (GO:0097305)	189	1			1
response to ketone (GO:1901654)	182	1			1
organic acid metabolic process (GO:0006082)	1145	1			1
RNA processing (GO:0006396)	949	1			1
tRNA metabolic process (GO:0006399)	188	1			1
tRNA modification (GO:0006400)	77	1			1
translation (GO:0006412)	885	1			1
tRNA aminoacylation for protein translation (GO:0006418)	49	1			1
alanyl-tRNA aminoacylation (GO:0006419)	3	1			1
regulation of translational fidelity (GO:0006450)	19	1			1
peptide metabolic process (GO:0006518)	1065	1			1
cellular amino acid metabolic process (GO:0006520)	366	1			1
tRNA processing (GO:0008033)	124	1			1
RNA modification (GO:0009451)	147	1			1
carboxylic acid metabolic process (GO:0019752)	1035	1			1
cerebellum development (GO:0021549)	92	1			1
cerebellar Purkinje cell layer development (GO:0021680)	23	1			1
cerebellar cortex development (GO:0021695)	47	1			1
metencephalon development (GO:0022037)	101	1			1
ncRNA processing (GO:0034470)	417	1			1
ncRNA metabolic process (GO:0034660)	587	1			1
amino acid activation (GO:0043038)	53	1			1
tRNA aminoacylation (GO:0043039)	52	1			1
peptide biosynthetic process (GO:0043043)	910	1			1
oxoacid metabolic process (GO:0043436)	1128	1			1
neuromuscular process controlling balance (GO:0050885)	49	1			1
neuromuscular process (GO:0050905)	98	1			1
aminoacyl-tRNA metabolism involved in translational fidelity (GO:0106074)	12	1			1
regulation of neurotransmitter levels (GO:0001505)	306	1			1
temperature homeostasis (GO:0001659)	40	1			1
positive regulation of peptide secretion (GO:0002793)	256	1			1
muscle system process (GO:0003012)	449	1			1
catecholamine metabolic process (GO:0006584)	53	1			1
anion transport (GO:0006820)	595	1			1
dicarboxylic acid transport (GO:0006835)	87	1			1
neurotransmitter transport (GO:0006836)	244	1			1
amino acid transport (GO:0006865)	137	1			1
[truncated: 20,411 more rows]
