# Supplementary material for: Epigenome-wide association study of serum cotinine in current smokers reveals novel genetically driven loci
Source: Clin Epigenetics. 2019 Jan 5;11:1. doi: 10.1186/s13148-018-0606-9 (PMC6321663; doi:10.1186/s13148-018-0606-9)
Supplement: Supplementary file 6 — Table S4. Trans acting methylation quantitative trait loci in the 40 genes highlighted in the EWAS. (XLS 687 kb) [file 13148_2018_606_MOESM6_ESM.xls]

## Sheet: Table S4
Table S4 Trans acting methylation quantitative trait loci in the 40 genes highlighted in the EWAS
SNP	SNP_Chr	SNP_Gene	CpG	CpG_Gene	CpG_Chr	beta	statistic	P-value	FDR
rs575461825	1	GNG12	cg04524475	RNY1P5	13	0.0675751	5.50415	8.83317e-08	0.000231437
rs575461825	1	GNG12	cg26589665	THSD4	15	0.0675751	5.50415	8.83317e-08	0.000231437
rs575461825	1	GNG12	cg21161138	AHRR	5	0.0675751	5.50415	8.83317e-08	0.000231437
rs575461825	1	GNG12	cg05396243	TMEM220-AS1	17	0.0675751	5.50415	8.83317e-08	0.000231437
rs575461825	1	GNG12	cg25648203	AHRR	5	0.0675751	5.50415	8.83317e-08	0.000231437
rs575461825	1	GNG12	cg02306995	SEMA5B	3	0.0675751	5.50415	8.83317e-08	0.000231437
rs575461825	1	GNG12	cg03329539	ALPPL2	2	0.0675751	5.50415	8.83317e-08	0.000231437
rs575461825	1	GNG12	cg05335388	ABTB2	11	0.0675751	5.50415	8.83317e-08	0.000231437
rs575461825	1	GNG12	cg07991586	ADCY7	16	0.0675751	5.50415	8.83317e-08	0.000231437
rs575461825	1	GNG12	cg21611682	LRP5	11	0.0675751	5.50415	8.83317e-08	0.000231437
rs575461825	1	GNG12	cg11902777	AHRR	5	0.0675751	5.50415	8.83317e-08	0.000231437
rs575461825	1	GNG12	cg06644428	ALPPL2	2	0.0675751	5.50415	8.83317e-08	0.000231437
rs575461825	1	GNG12	cg21566642	ALPPL2	2	0.0675751	5.50415	8.83317e-08	0.000231437
rs575461825	1	GNG12	cg18443392	LRP1	12	0.0675751	5.50415	8.83317e-08	0.000231437
rs575461825	1	GNG12	cg03636183	F2RL3	19	0.0675751	5.50415	8.83317e-08	0.000231437
rs575461825	1	GNG12	cg05460226	PIK3R5	17	0.0675751	5.50415	8.83317e-08	0.000231437
rs575461825	1	GNG12	cg21322436	CNTNAP2	7	0.0675751	5.50415	8.83317e-08	0.000231437
rs575461825	1	GNG12	cg09022230	TNRC18	7	0.0675751	5.50415	8.83317e-08	0.000231437
rs575461825	1	GNG12	cg06126421	IER3	6	0.0675751	5.50415	8.83317e-08	0.000231437
rs575461825	1	GNG12	cg11491407	CACNA2D4	12	0.0675751	5.50415	8.83317e-08	0.000231437
rs575461825	1	GNG12	cg25305703	CASC8	8	0.0675751	5.50415	8.83317e-08	0.000231437
rs575461825	1	GNG12	cg24838345	MTSS1	8	0.0675751	5.50415	8.83317e-08	0.000231437
rs575461825	1	GNG12	cg22856972	TBPL1	6	0.0675751	5.50415	8.83317e-08	0.000231437
rs575461825	1	GNG12	cg13193840	ALPPL2	2	0.0675751	5.50415	8.83317e-08	0.000231437
rs575461825	1	GNG12	cg14624207	LRP5	11	0.0675751	5.50415	8.83317e-08	0.000231437
rs575461825	1	GNG12	cg05361530	GNG13	16	0.0675751	5.50415	8.83317e-08	0.000231437
rs575461825	1	GNG12	cg14120703	NOTCH1	9	0.0675751	5.50415	8.83318e-08	0.000231437
rs575461825	1	GNG12	cg05575921	AHRR	5	0.0675751	5.50415	8.83318e-08	0.000231437
rs575461825	1	GNG12	cg16421726	ZRANB1	10	0.0675751	5.50415	8.83318e-08	0.000231437
rs575461825	1	GNG12	cg26703534	AHRR	5	0.0675751	5.50415	8.83318e-08	0.000231437
rs575461825	1	GNG12	cg01692968	SLC44A1	9	0.0675751	5.50415	8.83318e-08	0.000231437
rs575461825	1	GNG12	cg27241845	ALPP	2	0.0675751	5.50415	8.83318e-08	0.000231437
rs575461825	1	GNG12	cg21033965	CLEC20A	1	0.0675751	5.50415	8.83318e-08	0.000231437
rs575461825	1	GNG12	cg10788371	LRRC32	11	0.0675751	5.50415	8.83318e-08	0.000231437
rs575461825	1	GNG12	cg04776445	MSX1	4	0.0675751	5.50415	8.83318e-08	0.000231437
rs575461825	1	GNG12	cg05992400	CYP2C18	10	0.0675751	5.50415	8.83318e-08	0.000231437
rs575461825	1	GNG12	cg01940273	ALPPL2	2	0.0675751	5.50415	8.83318e-08	0.000231437
rs575461825	1	GNG12	cg09267815	YTHDF3	8	0.0675751	5.50415	8.83318e-08	0.000231437
rs575461825	1	GNG12	cg19254163	PTGDR2	11	0.0675751	5.50415	8.83318e-08	0.000231437
rs575461825	1	GNG12	cg22288066	NOV	8	0.0675751	5.50415	8.83318e-08	0.000231437
rs575461825	1	GNG12	cg14817490	AHRR	5	0.0675751	5.50415	8.83318e-08	0.000231437
rs575461825	1	GNG12	cg24090911	AHRR	5	0.0675751	5.50415	8.83318e-08	0.000231437
rs575461825	1	GNG12	cg25949550	CNTNAP2	7	0.0675751	5.50415	8.83318e-08	0.000231437
rs575461825	1	GNG12	cg14580211	SMIM3	5	0.0675751	5.50415	8.83318e-08	0.000231437
rs575461825	1	GNG12	cg05951221	ALPPL2	2	0.0675751	5.50415	8.83318e-08	0.000231437
rs575461825	1	GNG12	cg13740236	LSM6	4	0.0675751	5.50415	8.83318e-08	0.000231437
rs575461825	1	GNG12	cg05469934	PDGFA	7	0.0675751	5.50415	8.83318e-08	0.000231437
rs575461825	1	GNG12	cg16179182	VTRNA1-1	5	0.0675751	5.50415	8.83318e-08	0.000231437
rs575461825	1	GNG12	cg26687670	OPN3	1	0.0675751	5.50415	8.83318e-08	0.000231437
rs575461825	1	GNG12	cg07658936	ARHGAP44	17	0.0675751	5.50415	8.83318e-08	0.000231437
rs117254538	10	CYP2C18	cg04524475	RNY1P5	13	0.0675751	5.50415	8.83317e-08	0.000231437
rs117254538	10	CYP2C18	cg26589665	THSD4	15	0.0675751	5.50415	8.83317e-08	0.000231437
rs117254538	10	CYP2C18	cg21161138	AHRR	5	0.0675751	5.50415	8.83317e-08	0.000231437
rs117254538	10	CYP2C18	cg05396243	TMEM220-AS1	17	0.0675751	5.50415	8.83317e-08	0.000231437
rs117254538	10	CYP2C18	cg25648203	AHRR	5	0.0675751	5.50415	8.83317e-08	0.000231437
rs117254538	10	CYP2C18	cg02306995	SEMA5B	3	0.0675751	5.50415	8.83317e-08	0.000231437
rs117254538	10	CYP2C18	cg03329539	ALPPL2	2	0.0675751	5.50415	8.83317e-08	0.000231437
rs117254538	10	CYP2C18	cg05335388	ABTB2	11	0.0675751	5.50415	8.83317e-08	0.000231437
rs117254538	10	CYP2C18	cg07991586	ADCY7	16	0.0675751	5.50415	8.83317e-08	0.000231437
rs117254538	10	CYP2C18	cg21611682	LRP5	11	0.0675751	5.50415	8.83317e-08	0.000231437
rs117254538	10	CYP2C18	cg11902777	AHRR	5	0.0675751	5.50415	8.83317e-08	0.000231437
rs117254538	10	CYP2C18	cg06644428	ALPPL2	2	0.0675751	5.50415	8.83317e-08	0.000231437
rs117254538	10	CYP2C18	cg21566642	ALPPL2	2	0.0675751	5.50415	8.83317e-08	0.000231437
rs117254538	10	CYP2C18	cg18443392	LRP1	12	0.0675751	5.50415	8.83317e-08	0.000231437
rs117254538	10	CYP2C18	cg03636183	F2RL3	19	0.0675751	5.50415	8.83317e-08	0.000231437
rs117254538	10	CYP2C18	cg05460226	PIK3R5	17	0.0675751	5.50415	8.83317e-08	0.000231437
rs117254538	10	CYP2C18	cg21322436	CNTNAP2	7	0.0675751	5.50415	8.83317e-08	0.000231437
rs117254538	10	CYP2C18	cg09022230	TNRC18	7	0.0675751	5.50415	8.83317e-08	0.000231437
rs117254538	10	CYP2C18	cg06126421	IER3	6	0.0675751	5.50415	8.83317e-08	0.000231437
rs117254538	10	CYP2C18	cg11491407	CACNA2D4	12	0.0675751	5.50415	8.83317e-08	0.000231437
rs117254538	10	CYP2C18	cg25305703	CASC8	8	0.0675751	5.50415	8.83317e-08	0.000231437
rs117254538	10	CYP2C18	cg24838345	MTSS1	8	0.0675751	5.50415	8.83317e-08	0.000231437
rs117254538	10	CYP2C18	cg22856972	TBPL1	6	0.0675751	5.50415	8.83317e-08	0.000231437
rs117254538	10	CYP2C18	cg13193840	ALPPL2	2	0.0675751	5.50415	8.83317e-08	0.000231437
rs117254538	10	CYP2C18	cg14624207	LRP5	11	0.0675751	5.50415	8.83317e-08	0.000231437
rs117254538	10	CYP2C18	cg05361530	GNG13	16	0.0675751	5.50415	8.83317e-08	0.000231437
rs117254538	10	CYP2C18	cg14120703	NOTCH1	9	0.0675751	5.50415	8.83318e-08	0.000231437
rs117254538	10	CYP2C18	cg05575921	AHRR	5	0.0675751	5.50415	8.83318e-08	0.000231437
rs117254538	10	CYP2C18	cg16421726	ZRANB1	10	0.0675751	5.50415	8.83318e-08	0.000231437
rs117254538	10	CYP2C18	cg26703534	AHRR	5	0.0675751	5.50415	8.83318e-08	0.000231437
rs117254538	10	CYP2C18	cg01692968	SLC44A1	9	0.0675751	5.50415	8.83318e-08	0.000231437
rs117254538	10	CYP2C18	cg27241845	ALPP	2	0.0675751	5.50415	8.83318e-08	0.000231437
rs117254538	10	CYP2C18	cg21033965	CLEC20A	1	0.0675751	5.50415	8.83318e-08	0.000231437
rs117254538	10	CYP2C18	cg10788371	LRRC32	11	0.0675751	5.50415	8.83318e-08	0.000231437
rs117254538	10	CYP2C18	cg25189904	GNG12	1	0.0675751	5.50415	8.83318e-08	0.000231437
rs117254538	10	CYP2C18	cg04776445	MSX1	4	0.0675751	5.50415	8.83318e-08	0.000231437
rs117254538	10	CYP2C18	cg01940273	ALPPL2	2	0.0675751	5.50415	8.83318e-08	0.000231437
rs117254538	10	CYP2C18	cg09267815	YTHDF3	8	0.0675751	5.50415	8.83318e-08	0.000231437
rs117254538	10	CYP2C18	cg19254163	PTGDR2	11	0.0675751	5.50415	8.83318e-08	0.000231437
rs117254538	10	CYP2C18	cg22288066	NOV	8	0.0675751	5.50415	8.83318e-08	0.000231437
rs117254538	10	CYP2C18	cg14817490	AHRR	5	0.0675751	5.50415	8.83318e-08	0.000231437
rs117254538	10	CYP2C18	cg24090911	AHRR	5	0.0675751	5.50415	8.83318e-08	0.000231437
rs117254538	10	CYP2C18	cg25949550	CNTNAP2	7	0.0675751	5.50415	8.83318e-08	0.000231437
rs117254538	10	CYP2C18	cg14580211	SMIM3	5	0.0675751	5.50415	8.83318e-08	0.000231437
rs117254538	10	CYP2C18	cg05951221	ALPPL2	2	0.0675751	5.50415	8.83318e-08	0.000231437
rs117254538	10	CYP2C18	cg13740236	LSM6	4	0.0675751	5.50415	8.83318e-08	0.000231437
rs117254538	10	CYP2C18	cg05469934	PDGFA	7	0.0675751	5.50415	8.83318e-08	0.000231437
rs117254538	10	CYP2C18	cg16179182	VTRNA1-1	5	0.0675751	5.50415	8.83318e-08	0.000231437
rs117254538	10	CYP2C18	cg26687670	OPN3	1	0.0675751	5.50415	8.83318e-08	0.000231437
rs117254538	10	CYP2C18	cg07658936	ARHGAP44	17	0.0675751	5.50415	8.83318e-08	0.000231437
rs563714936	10	CYP2C18	cg04524475	RNY1P5	13	0.0675751	5.50415	8.83317e-08	0.000231437
rs563714936	10	CYP2C18	cg26589665	THSD4	15	0.0675751	5.50415	8.83317e-08	0.000231437
rs563714936	10	CYP2C18	cg21161138	AHRR	5	0.0675751	5.50415	8.83317e-08	0.000231437
rs563714936	10	CYP2C18	cg05396243	TMEM220-AS1	17	0.0675751	5.50415	8.83317e-08	0.000231437
rs563714936	10	CYP2C18	cg25648203	AHRR	5	0.0675751	5.50415	8.83317e-08	0.000231437
rs563714936	10	CYP2C18	cg02306995	SEMA5B	3	0.0675751	5.50415	8.83317e-08	0.000231437
rs563714936	10	CYP2C18	cg03329539	ALPPL2	2	0.0675751	5.50415	8.83317e-08	0.000231437
rs563714936	10	CYP2C18	cg05335388	ABTB2	11	0.0675751	5.50415	8.83317e-08	0.000231437
rs563714936	10	CYP2C18	cg07991586	ADCY7	16	0.0675751	5.50415	8.83317e-08	0.000231437
rs563714936	10	CYP2C18	cg21611682	LRP5	11	0.0675751	5.50415	8.83317e-08	0.000231437
rs563714936	10	CYP2C18	cg11902777	AHRR	5	0.0675751	5.50415	8.83317e-08	0.000231437
rs563714936	10	CYP2C18	cg06644428	ALPPL2	2	0.0675751	5.50415	8.83317e-08	0.000231437
rs563714936	10	CYP2C18	cg21566642	ALPPL2	2	0.0675751	5.50415	8.83317e-08	0.000231437
rs563714936	10	CYP2C18	cg18443392	LRP1	12	0.0675751	5.50415	8.83317e-08	0.000231437
rs563714936	10	CYP2C18	cg03636183	F2RL3	19	0.0675751	5.50415	8.83317e-08	0.000231437
rs563714936	10	CYP2C18	cg05460226	PIK3R5	17	0.0675751	5.50415	8.83317e-08	0.000231437
rs563714936	10	CYP2C18	cg21322436	CNTNAP2	7	0.0675751	5.50415	8.83317e-08	0.000231437
rs563714936	10	CYP2C18	cg09022230	TNRC18	7	0.0675751	5.50415	8.83317e-08	0.000231437
rs563714936	10	CYP2C18	cg06126421	IER3	6	0.0675751	5.50415	8.83317e-08	0.000231437
rs563714936	10	CYP2C18	cg11491407	CACNA2D4	12	0.0675751	5.50415	8.83317e-08	0.000231437
rs563714936	10	CYP2C18	cg25305703	CASC8	8	0.0675751	5.50415	8.83317e-08	0.000231437
rs563714936	10	CYP2C18	cg24838345	MTSS1	8	0.0675751	5.50415	8.83317e-08	0.000231437
rs563714936	10	CYP2C18	cg22856972	TBPL1	6	0.0675751	5.50415	8.83317e-08	0.000231437
rs563714936	10	CYP2C18	cg13193840	ALPPL2	2	0.0675751	5.50415	8.83317e-08	0.000231437
rs563714936	10	CYP2C18	cg14624207	LRP5	11	0.0675751	5.50415	8.83317e-08	0.000231437
rs563714936	10	CYP2C18	cg05361530	GNG13	16	0.0675751	5.50415	8.83317e-08	0.000231437
rs563714936	10	CYP2C18	cg14120703	NOTCH1	9	0.0675751	5.50415	8.83318e-08	0.000231437
rs563714936	10	CYP2C18	cg05575921	AHRR	5	0.0675751	5.50415	8.83318e-08	0.000231437
rs563714936	10	CYP2C18	cg16421726	ZRANB1	10	0.0675751	5.50415	8.83318e-08	0.000231437
rs563714936	10	CYP2C18	cg26703534	AHRR	5	0.0675751	5.50415	8.83318e-08	0.000231437
rs563714936	10	CYP2C18	cg01692968	SLC44A1	9	0.0675751	5.50415	8.83318e-08	0.000231437
rs563714936	10	CYP2C18	cg27241845	ALPP	2	0.0675751	5.50415	8.83318e-08	0.000231437
rs563714936	10	CYP2C18	cg21033965	CLEC20A	1	0.0675751	5.50415	8.83318e-08	0.000231437
rs563714936	10	CYP2C18	cg10788371	LRRC32	11	0.0675751	5.50415	8.83318e-08	0.000231437
rs563714936	10	CYP2C18	cg25189904	GNG12	1	0.0675751	5.50415	8.83318e-08	0.000231437
rs563714936	10	CYP2C18	cg04776445	MSX1	4	0.0675751	5.50415	8.83318e-08	0.000231437
rs563714936	10	CYP2C18	cg01940273	ALPPL2	2	0.0675751	5.50415	8.83318e-08	0.000231437
rs563714936	10	CYP2C18	cg09267815	YTHDF3	8	0.0675751	5.50415	8.83318e-08	0.000231437
rs563714936	10	CYP2C18	cg19254163	PTGDR2	11	0.0675751	5.50415	8.83318e-08	0.000231437
rs563714936	10	CYP2C18	cg22288066	NOV	8	0.0675751	5.50415	8.83318e-08	0.000231437
rs563714936	10	CYP2C18	cg14817490	AHRR	5	0.0675751	5.50415	8.83318e-08	0.000231437
rs563714936	10	CYP2C18	cg24090911	AHRR	5	0.0675751	5.50415	8.83318e-08	0.000231437
rs563714936	10	CYP2C18	cg25949550	CNTNAP2	7	0.0675751	5.50415	8.83318e-08	0.000231437
rs563714936	10	CYP2C18	cg14580211	SMIM3	5	0.0675751	5.50415	8.83318e-08	0.000231437
rs563714936	10	CYP2C18	cg05951221	ALPPL2	2	0.0675751	5.50415	8.83318e-08	0.000231437
rs563714936	10	CYP2C18	cg13740236	LSM6	4	0.0675751	5.50415	8.83318e-08	0.000231437
rs563714936	10	CYP2C18	cg05469934	PDGFA	7	0.0675751	5.50415	8.83318e-08	0.000231437
rs563714936	10	CYP2C18	cg16179182	VTRNA1-1	5	0.0675751	5.50415	8.83318e-08	0.000231437
rs563714936	10	CYP2C18	cg26687670	OPN3	1	0.0675751	5.50415	8.83318e-08	0.000231437
rs563714936	10	CYP2C18	cg07658936	ARHGAP44	17	0.0675751	5.50415	8.83318e-08	0.000231437
rs561704327	11	ABTB2	cg04524475	RNY1P5	13	0.0675751	5.50415	8.83317e-08	0.000231437
rs561704327	11	ABTB2	cg26589665	THSD4	15	0.0675751	5.50415	8.83317e-08	0.000231437
rs561704327	11	ABTB2	cg21161138	AHRR	5	0.0675751	5.50415	8.83317e-08	0.000231437
rs561704327	11	ABTB2	cg05396243	TMEM220-AS1	17	0.0675751	5.50415	8.83317e-08	0.000231437
rs561704327	11	ABTB2	cg25648203	AHRR	5	0.0675751	5.50415	8.83317e-08	0.000231437
rs561704327	11	ABTB2	cg02306995	SEMA5B	3	0.0675751	5.50415	8.83317e-08	0.000231437
rs561704327	11	ABTB2	cg03329539	ALPPL2	2	0.0675751	5.50415	8.83317e-08	0.000231437
rs561704327	11	ABTB2	cg07991586	ADCY7	16	0.0675751	5.50415	8.83317e-08	0.000231437
rs561704327	11	ABTB2	cg21611682	LRP5	11	0.0675751	5.50415	8.83317e-08	0.000231437
rs561704327	11	ABTB2	cg11902777	AHRR	5	0.0675751	5.50415	8.83317e-08	0.000231437
rs561704327	11	ABTB2	cg06644428	ALPPL2	2	0.0675751	5.50415	8.83317e-08	0.000231437
rs561704327	11	ABTB2	cg21566642	ALPPL2	2	0.0675751	5.50415	8.83317e-08	0.000231437
rs561704327	11	ABTB2	cg18443392	LRP1	12	0.0675751	5.50415	8.83317e-08	0.000231437
rs561704327	11	ABTB2	cg03636183	F2RL3	19	0.0675751	5.50415	8.83317e-08	0.000231437
rs561704327	11	ABTB2	cg05460226	PIK3R5	17	0.0675751	5.50415	8.83317e-08	0.000231437
rs561704327	11	ABTB2	cg21322436	CNTNAP2	7	0.0675751	5.50415	8.83317e-08	0.000231437
rs561704327	11	ABTB2	cg09022230	TNRC18	7	0.0675751	5.50415	8.83317e-08	0.000231437
rs561704327	11	ABTB2	cg06126421	IER3	6	0.0675751	5.50415	8.83317e-08	0.000231437
rs561704327	11	ABTB2	cg11491407	CACNA2D4	12	0.0675751	5.50415	8.83317e-08	0.000231437
rs561704327	11	ABTB2	cg25305703	CASC8	8	0.0675751	5.50415	8.83317e-08	0.000231437
rs561704327	11	ABTB2	cg24838345	MTSS1	8	0.0675751	5.50415	8.83317e-08	0.000231437
rs561704327	11	ABTB2	cg22856972	TBPL1	6	0.0675751	5.50415	8.83317e-08	0.000231437
rs561704327	11	ABTB2	cg13193840	ALPPL2	2	0.0675751	5.50415	8.83317e-08	0.000231437
rs561704327	11	ABTB2	cg14624207	LRP5	11	0.0675751	5.50415	8.83317e-08	0.000231437
rs561704327	11	ABTB2	cg05361530	GNG13	16	0.0675751	5.50415	8.83317e-08	0.000231437
rs561704327	11	ABTB2	cg14120703	NOTCH1	9	0.0675751	5.50415	8.83318e-08	0.000231437
rs561704327	11	ABTB2	cg05575921	AHRR	5	0.0675751	5.50415	8.83318e-08	0.000231437
rs561704327	11	ABTB2	cg16421726	ZRANB1	10	0.0675751	5.50415	8.83318e-08	0.000231437
rs561704327	11	ABTB2	cg26703534	AHRR	5	0.0675751	5.50415	8.83318e-08	0.000231437
rs561704327	11	ABTB2	cg01692968	SLC44A1	9	0.0675751	5.50415	8.83318e-08	0.000231437
rs561704327	11	ABTB2	cg27241845	ALPP	2	0.0675751	5.50415	8.83318e-08	0.000231437
rs561704327	11	ABTB2	cg21033965	CLEC20A	1	0.0675751	5.50415	8.83318e-08	0.000231437
rs561704327	11	ABTB2	cg10788371	LRRC32	11	0.0675751	5.50415	8.83318e-08	0.000231437
rs561704327	11	ABTB2	cg25189904	GNG12	1	0.0675751	5.50415	8.83318e-08	0.000231437
rs561704327	11	ABTB2	cg04776445	MSX1	4	0.0675751	5.50415	8.83318e-08	0.000231437
rs561704327	11	ABTB2	cg05992400	CYP2C18	10	0.0675751	5.50415	8.83318e-08	0.000231437
rs561704327	11	ABTB2	cg01940273	ALPPL2	2	0.0675751	5.50415	8.83318e-08	0.000231437
rs561704327	11	ABTB2	cg09267815	YTHDF3	8	0.0675751	5.50415	8.83318e-08	0.000231437
rs561704327	11	ABTB2	cg19254163	PTGDR2	11	0.0675751	5.50415	8.83318e-08	0.000231437
rs561704327	11	ABTB2	cg22288066	NOV	8	0.0675751	5.50415	8.83318e-08	0.000231437
rs561704327	11	ABTB2	cg14817490	AHRR	5	0.0675751	5.50415	8.83318e-08	0.000231437
rs561704327	11	ABTB2	cg24090911	AHRR	5	0.0675751	5.50415	8.83318e-08	0.000231437
rs561704327	11	ABTB2	cg25949550	CNTNAP2	7	0.0675751	5.50415	8.83318e-08	0.000231437
rs561704327	11	ABTB2	cg14580211	SMIM3	5	0.0675751	5.50415	8.83318e-08	0.000231437
rs561704327	11	ABTB2	cg05951221	ALPPL2	2	0.0675751	5.50415	8.83318e-08	0.000231437
rs561704327	11	ABTB2	cg13740236	LSM6	4	0.0675751	5.50415	8.83318e-08	0.000231437
rs561704327	11	ABTB2	cg05469934	PDGFA	7	0.0675751	5.50415	8.83318e-08	0.000231437
rs561704327	11	ABTB2	cg16179182	VTRNA1-1	5	0.0675751	5.50415	8.83318e-08	0.000231437
rs561704327	11	ABTB2	cg26687670	OPN3	1	0.0675751	5.50415	8.83318e-08	0.000231437
rs561704327	11	ABTB2	cg07658936	ARHGAP44	17	0.0675751	5.50415	8.83318e-08	0.000231437
rs565097636	11	PTGDR2	cg04524475	RNY1P5	13	0.0675751	5.50415	8.83317e-08	0.000231437
rs565097636	11	PTGDR2	cg26589665	THSD4	15	0.0675751	5.50415	8.83317e-08	0.000231437
rs565097636	11	PTGDR2	cg21161138	AHRR	5	0.0675751	5.50415	8.83317e-08	0.000231437
rs565097636	11	PTGDR2	cg05396243	TMEM220-AS1	17	0.0675751	5.50415	8.83317e-08	0.000231437
rs565097636	11	PTGDR2	cg25648203	AHRR	5	0.0675751	5.50415	8.83317e-08	0.000231437
rs565097636	11	PTGDR2	cg02306995	SEMA5B	3	0.0675751	5.50415	8.83317e-08	0.000231437
rs565097636	11	PTGDR2	cg03329539	ALPPL2	2	0.0675751	5.50415	8.83317e-08	0.000231437
rs565097636	11	PTGDR2	cg05335388	ABTB2	11	0.0675751	5.50415	8.83317e-08	0.000231437
rs565097636	11	PTGDR2	cg07991586	ADCY7	16	0.0675751	5.50415	8.83317e-08	0.000231437
rs565097636	11	PTGDR2	cg21611682	LRP5	11	0.0675751	5.50415	8.83317e-08	0.000231437
rs565097636	11	PTGDR2	cg11902777	AHRR	5	0.0675751	5.50415	8.83317e-08	0.000231437
rs565097636	11	PTGDR2	cg06644428	ALPPL2	2	0.0675751	5.50415	8.83317e-08	0.000231437
rs565097636	11	PTGDR2	cg21566642	ALPPL2	2	0.0675751	5.50415	8.83317e-08	0.000231437
rs565097636	11	PTGDR2	cg18443392	LRP1	12	0.0675751	5.50415	8.83317e-08	0.000231437
rs565097636	11	PTGDR2	cg03636183	F2RL3	19	0.0675751	5.50415	8.83317e-08	0.000231437
rs565097636	11	PTGDR2	cg05460226	PIK3R5	17	0.0675751	5.50415	8.83317e-08	0.000231437
rs565097636	11	PTGDR2	cg21322436	CNTNAP2	7	0.0675751	5.50415	8.83317e-08	0.000231437
rs565097636	11	PTGDR2	cg09022230	TNRC18	7	0.0675751	5.50415	8.83317e-08	0.000231437
rs565097636	11	PTGDR2	cg06126421	IER3	6	0.0675751	5.50415	8.83317e-08	0.000231437
rs565097636	11	PTGDR2	cg11491407	CACNA2D4	12	0.0675751	5.50415	8.83317e-08	0.000231437
rs565097636	11	PTGDR2	cg25305703	CASC8	8	0.0675751	5.50415	8.83317e-08	0.000231437
rs565097636	11	PTGDR2	cg24838345	MTSS1	8	0.0675751	5.50415	8.83317e-08	0.000231437
rs565097636	11	PTGDR2	cg22856972	TBPL1	6	0.0675751	5.50415	8.83317e-08	0.000231437
rs565097636	11	PTGDR2	cg13193840	ALPPL2	2	0.0675751	5.50415	8.83317e-08	0.000231437
rs565097636	11	PTGDR2	cg14624207	LRP5	11	0.0675751	5.50415	8.83317e-08	0.000231437
rs565097636	11	PTGDR2	cg05361530	GNG13	16	0.0675751	5.50415	8.83317e-08	0.000231437
rs565097636	11	PTGDR2	cg14120703	NOTCH1	9	0.0675751	5.50415	8.83318e-08	0.000231437
rs565097636	11	PTGDR2	cg05575921	AHRR	5	0.0675751	5.50415	8.83318e-08	0.000231437
rs565097636	11	PTGDR2	cg16421726	ZRANB1	10	0.0675751	5.50415	8.83318e-08	0.000231437
rs565097636	11	PTGDR2	cg26703534	AHRR	5	0.0675751	5.50415	8.83318e-08	0.000231437
rs565097636	11	PTGDR2	cg01692968	SLC44A1	9	0.0675751	5.50415	8.83318e-08	0.000231437
rs565097636	11	PTGDR2	cg27241845	ALPP	2	0.0675751	5.50415	8.83318e-08	0.000231437
rs565097636	11	PTGDR2	cg21033965	CLEC20A	1	0.0675751	5.50415	8.83318e-08	0.000231437
rs565097636	11	PTGDR2	cg10788371	LRRC32	11	0.0675751	5.50415	8.83318e-08	0.000231437
rs565097636	11	PTGDR2	cg25189904	GNG12	1	0.0675751	5.50415	8.83318e-08	0.000231437
rs565097636	11	PTGDR2	cg04776445	MSX1	4	0.0675751	5.50415	8.83318e-08	0.000231437
rs565097636	11	PTGDR2	cg05992400	CYP2C18	10	0.0675751	5.50415	8.83318e-08	0.000231437
rs565097636	11	PTGDR2	cg01940273	ALPPL2	2	0.0675751	5.50415	8.83318e-08	0.000231437
rs565097636	11	PTGDR2	cg09267815	YTHDF3	8	0.0675751	5.50415	8.83318e-08	0.000231437
rs565097636	11	PTGDR2	cg22288066	NOV	8	0.0675751	5.50415	8.83318e-08	0.000231437
rs565097636	11	PTGDR2	cg14817490	AHRR	5	0.0675751	5.50415	8.83318e-08	0.000231437
rs565097636	11	PTGDR2	cg24090911	AHRR	5	0.0675751	5.50415	8.83318e-08	0.000231437
rs565097636	11	PTGDR2	cg25949550	CNTNAP2	7	0.0675751	5.50415	8.83318e-08	0.000231437
rs565097636	11	PTGDR2	cg14580211	SMIM3	5	0.0675751	5.50415	8.83318e-08	0.000231437
rs565097636	11	PTGDR2	cg05951221	ALPPL2	2	0.0675751	5.50415	8.83318e-08	0.000231437
rs565097636	11	PTGDR2	cg13740236	LSM6	4	0.0675751	5.50415	8.83318e-08	0.000231437
rs565097636	11	PTGDR2	cg05469934	PDGFA	7	0.0675751	5.50415	8.83318e-08	0.000231437
rs565097636	11	PTGDR2	cg16179182	VTRNA1-1	5	0.0675751	5.50415	8.83318e-08	0.000231437
rs565097636	11	PTGDR2	cg26687670	OPN3	1	0.0675751	5.50415	8.83318e-08	0.000231437
rs565097636	11	PTGDR2	cg07658936	ARHGAP44	17	0.0675751	5.50415	8.83318e-08	0.000231437
rs532712997	15	THSD4	cg04524475	RNY1P5	13	0.0675751	5.50415	8.83317e-08	0.000231437
rs532712997	15	THSD4	cg21161138	AHRR	5	0.0675751	5.50415	8.83317e-08	0.000231437
rs532712997	15	THSD4	cg05396243	TMEM220-AS1	17	0.0675751	5.50415	8.83317e-08	0.000231437
rs532712997	15	THSD4	cg25648203	AHRR	5	0.0675751	5.50415	8.83317e-08	0.000231437
rs532712997	15	THSD4	cg02306995	SEMA5B	3	0.0675751	5.50415	8.83317e-08	0.000231437
rs532712997	15	THSD4	cg03329539	ALPPL2	2	0.0675751	5.50415	8.83317e-08	0.000231437
rs532712997	15	THSD4	cg05335388	ABTB2	11	0.0675751	5.50415	8.83317e-08	0.000231437
rs532712997	15	THSD4	cg07991586	ADCY7	16	0.0675751	5.50415	8.83317e-08	0.000231437
rs532712997	15	THSD4	cg21611682	LRP5	11	0.0675751	5.50415	8.83317e-08	0.000231437
rs532712997	15	THSD4	cg11902777	AHRR	5	0.0675751	5.50415	8.83317e-08	0.000231437
rs532712997	15	THSD4	cg06644428	ALPPL2	2	0.0675751	5.50415	8.83317e-08	0.000231437
rs532712997	15	THSD4	cg21566642	ALPPL2	2	0.0675751	5.50415	8.83317e-08	0.000231437
rs532712997	15	THSD4	cg18443392	LRP1	12	0.0675751	5.50415	8.83317e-08	0.000231437
rs532712997	15	THSD4	cg03636183	F2RL3	19	0.0675751	5.50415	8.83317e-08	0.000231437
rs532712997	15	THSD4	cg05460226	PIK3R5	17	0.0675751	5.50415	8.83317e-08	0.000231437
rs532712997	15	THSD4	cg21322436	CNTNAP2	7	0.0675751	5.50415	8.83317e-08	0.000231437
rs532712997	15	THSD4	cg09022230	TNRC18	7	0.0675751	5.50415	8.83317e-08	0.000231437
rs532712997	15	THSD4	cg06126421	IER3	6	0.0675751	5.50415	8.83317e-08	0.000231437
rs532712997	15	THSD4	cg11491407	CACNA2D4	12	0.0675751	5.50415	8.83317e-08	0.000231437
rs532712997	15	THSD4	cg25305703	CASC8	8	0.0675751	5.50415	8.83317e-08	0.000231437
rs532712997	15	THSD4	cg24838345	MTSS1	8	0.0675751	5.50415	8.83317e-08	0.000231437
rs532712997	15	THSD4	cg22856972	TBPL1	6	0.0675751	5.50415	8.83317e-08	0.000231437
rs532712997	15	THSD4	cg13193840	ALPPL2	2	0.0675751	5.50415	8.83317e-08	0.000231437
rs532712997	15	THSD4	cg14624207	LRP5	11	0.0675751	5.50415	8.83317e-08	0.000231437
rs532712997	15	THSD4	cg05361530	GNG13	16	0.0675751	5.50415	8.83317e-08	0.000231437
rs532712997	15	THSD4	cg14120703	NOTCH1	9	0.0675751	5.50415	8.83318e-08	0.000231437
rs532712997	15	THSD4	cg05575921	AHRR	5	0.0675751	5.50415	8.83318e-08	0.000231437
rs532712997	15	THSD4	cg16421726	ZRANB1	10	0.0675751	5.50415	8.83318e-08	0.000231437
rs532712997	15	THSD4	cg26703534	AHRR	5	0.0675751	5.50415	8.83318e-08	0.000231437
rs532712997	15	THSD4	cg01692968	SLC44A1	9	0.0675751	5.50415	8.83318e-08	0.000231437
rs532712997	15	THSD4	cg27241845	ALPP	2	0.0675751	5.50415	8.83318e-08	0.000231437
rs532712997	15	THSD4	cg21033965	CLEC20A	1	0.0675751	5.50415	8.83318e-08	0.000231437
rs532712997	15	THSD4	cg10788371	LRRC32	11	0.0675751	5.50415	8.83318e-08	0.000231437
rs532712997	15	THSD4	cg25189904	GNG12	1	0.0675751	5.50415	8.83318e-08	0.000231437
rs532712997	15	THSD4	cg04776445	MSX1	4	0.0675751	5.50415	8.83318e-08	0.000231437
rs532712997	15	THSD4	cg05992400	CYP2C18	10	0.0675751	5.50415	8.83318e-08	0.000231437
rs532712997	15	THSD4	cg01940273	ALPPL2	2	0.0675751	5.50415	8.83318e-08	0.000231437
rs532712997	15	THSD4	cg09267815	YTHDF3	8	0.0675751	5.50415	8.83318e-08	0.000231437
rs532712997	15	THSD4	cg19254163	PTGDR2	11	0.0675751	5.50415	8.83318e-08	0.000231437
rs532712997	15	THSD4	cg22288066	NOV	8	0.0675751	5.50415	8.83318e-08	0.000231437
rs532712997	15	THSD4	cg14817490	AHRR	5	0.0675751	5.50415	8.83318e-08	0.000231437
rs532712997	15	THSD4	cg24090911	AHRR	5	0.0675751	5.50415	8.83318e-08	0.000231437
rs532712997	15	THSD4	cg25949550	CNTNAP2	7	0.0675751	5.50415	8.83318e-08	0.000231437
rs532712997	15	THSD4	cg14580211	SMIM3	5	0.0675751	5.50415	8.83318e-08	0.000231437
rs532712997	15	THSD4	cg05951221	ALPPL2	2	0.0675751	5.50415	8.83318e-08	0.000231437
rs532712997	15	THSD4	cg13740236	LSM6	4	0.0675751	5.50415	8.83318e-08	0.000231437
rs532712997	15	THSD4	cg05469934	PDGFA	7	0.0675751	5.50415	8.83318e-08	0.000231437
rs532712997	15	THSD4	cg16179182	VTRNA1-1	5	0.0675751	5.50415	8.83318e-08	0.000231437
rs532712997	15	THSD4	cg26687670	OPN3	1	0.0675751	5.50415	8.83318e-08	0.000231437
rs532712997	15	THSD4	cg07658936	ARHGAP44	17	0.0675751	5.50415	8.83318e-08	0.000231437
rs35212369	15	THSD4	cg04524475	RNY1P5	13	0.0675751	5.50415	8.83317e-08	0.000231437
rs35212369	15	THSD4	cg21161138	AHRR	5	0.0675751	5.50415	8.83317e-08	0.000231437
rs35212369	15	THSD4	cg05396243	TMEM220-AS1	17	0.0675751	5.50415	8.83317e-08	0.000231437
rs35212369	15	THSD4	cg25648203	AHRR	5	0.0675751	5.50415	8.83317e-08	0.000231437
rs35212369	15	THSD4	cg02306995	SEMA5B	3	0.0675751	5.50415	8.83317e-08	0.000231437
rs35212369	15	THSD4	cg03329539	ALPPL2	2	0.0675751	5.50415	8.83317e-08	0.000231437
rs35212369	15	THSD4	cg05335388	ABTB2	11	0.0675751	5.50415	8.83317e-08	0.000231437
rs35212369	15	THSD4	cg07991586	ADCY7	16	0.0675751	5.50415	8.83317e-08	0.000231437
rs35212369	15	THSD4	cg21611682	LRP5	11	0.0675751	5.50415	8.83317e-08	0.000231437
rs35212369	15	THSD4	cg11902777	AHRR	5	0.0675751	5.50415	8.83317e-08	0.000231437
rs35212369	15	THSD4	cg06644428	ALPPL2	2	0.0675751	5.50415	8.83317e-08	0.000231437
rs35212369	15	THSD4	cg21566642	ALPPL2	2	0.0675751	5.50415	8.83317e-08	0.000231437
rs35212369	15	THSD4	cg18443392	LRP1	12	0.0675751	5.50415	8.83317e-08	0.000231437
rs35212369	15	THSD4	cg03636183	F2RL3	19	0.0675751	5.50415	8.83317e-08	0.000231437
rs35212369	15	THSD4	cg05460226	PIK3R5	17	0.0675751	5.50415	8.83317e-08	0.000231437
rs35212369	15	THSD4	cg21322436	CNTNAP2	7	0.0675751	5.50415	8.83317e-08	0.000231437
rs35212369	15	THSD4	cg09022230	TNRC18	7	0.0675751	5.50415	8.83317e-08	0.000231437
rs35212369	15	THSD4	cg06126421	IER3	6	0.0675751	5.50415	8.83317e-08	0.000231437
rs35212369	15	THSD4	cg11491407	CACNA2D4	12	0.0675751	5.50415	8.83317e-08	0.000231437
rs35212369	15	THSD4	cg25305703	CASC8	8	0.0675751	5.50415	8.83317e-08	0.000231437
rs35212369	15	THSD4	cg24838345	MTSS1	8	0.0675751	5.50415	8.83317e-08	0.000231437
rs35212369	15	THSD4	cg22856972	TBPL1	6	0.0675751	5.50415	8.83317e-08	0.000231437
rs35212369	15	THSD4	cg13193840	ALPPL2	2	0.0675751	5.50415	8.83317e-08	0.000231437
rs35212369	15	THSD4	cg14624207	LRP5	11	0.0675751	5.50415	8.83317e-08	0.000231437
rs35212369	15	THSD4	cg05361530	GNG13	16	0.0675751	5.50415	8.83317e-08	0.000231437
rs35212369	15	THSD4	cg14120703	NOTCH1	9	0.0675751	5.50415	8.83318e-08	0.000231437
rs35212369	15	THSD4	cg05575921	AHRR	5	0.0675751	5.50415	8.83318e-08	0.000231437
rs35212369	15	THSD4	cg16421726	ZRANB1	10	0.0675751	5.50415	8.83318e-08	0.000231437
rs35212369	15	THSD4	cg26703534	AHRR	5	0.0675751	5.50415	8.83318e-08	0.000231437
rs35212369	15	THSD4	cg01692968	SLC44A1	9	0.0675751	5.50415	8.83318e-08	0.000231437
rs35212369	15	THSD4	cg27241845	ALPP	2	0.0675751	5.50415	8.83318e-08	0.000231437
rs35212369	15	THSD4	cg21033965	CLEC20A	1	0.0675751	5.50415	8.83318e-08	0.000231437
rs35212369	15	THSD4	cg10788371	LRRC32	11	0.0675751	5.50415	8.83318e-08	0.000231437
rs35212369	15	THSD4	cg25189904	GNG12	1	0.0675751	5.50415	8.83318e-08	0.000231437
rs35212369	15	THSD4	cg04776445	MSX1	4	0.0675751	5.50415	8.83318e-08	0.000231437
rs35212369	15	THSD4	cg05992400	CYP2C18	10	0.0675751	5.50415	8.83318e-08	0.000231437
rs35212369	15	THSD4	cg01940273	ALPPL2	2	0.0675751	5.50415	8.83318e-08	0.000231437
rs35212369	15	THSD4	cg09267815	YTHDF3	8	0.0675751	5.50415	8.83318e-08	0.000231437
rs35212369	15	THSD4	cg19254163	PTGDR2	11	0.0675751	5.50415	8.83318e-08	0.000231437
rs35212369	15	THSD4	cg22288066	NOV	8	0.0675751	5.50415	8.83318e-08	0.000231437
rs35212369	15	THSD4	cg14817490	AHRR	5	0.0675751	5.50415	8.83318e-08	0.000231437
rs35212369	15	THSD4	cg24090911	AHRR	5	0.0675751	5.50415	8.83318e-08	0.000231437
rs35212369	15	THSD4	cg25949550	CNTNAP2	7	0.0675751	5.50415	8.83318e-08	0.000231437
rs35212369	15	THSD4	cg14580211	SMIM3	5	0.0675751	5.50415	8.83318e-08	0.000231437
rs35212369	15	THSD4	cg05951221	ALPPL2	2	0.0675751	5.50415	8.83318e-08	0.000231437
rs35212369	15	THSD4	cg13740236	LSM6	4	0.0675751	5.50415	8.83318e-08	0.000231437
rs35212369	15	THSD4	cg05469934	PDGFA	7	0.0675751	5.50415	8.83318e-08	0.000231437
rs35212369	15	THSD4	cg16179182	VTRNA1-1	5	0.0675751	5.50415	8.83318e-08	0.000231437
rs35212369	15	THSD4	cg26687670	OPN3	1	0.0675751	5.50415	8.83318e-08	0.000231437
rs35212369	15	THSD4	cg07658936	ARHGAP44	17	0.0675751	5.50415	8.83318e-08	0.000231437
rs112902461	5	AHRR	cg04524475	RNY1P5	13	0.0675751	5.50415	8.83317e-08	0.000231437
rs112902461	5	AHRR	cg26589665	THSD4	15	0.0675751	5.50415	8.83317e-08	0.000231437
rs112902461	5	AHRR	cg05396243	TMEM220-AS1	17	0.0675751	5.50415	8.83317e-08	0.000231437
rs112902461	5	AHRR	cg02306995	SEMA5B	3	0.0675751	5.50415	8.83317e-08	0.000231437
rs112902461	5	AHRR	cg03329539	ALPPL2	2	0.0675751	5.50415	8.83317e-08	0.000231437
rs112902461	5	AHRR	cg05335388	ABTB2	11	0.0675751	5.50415	8.83317e-08	0.000231437
rs112902461	5	AHRR	cg07991586	ADCY7	16	0.0675751	5.50415	8.83317e-08	0.000231437
rs112902461	5	AHRR	cg21611682	LRP5	11	0.0675751	5.50415	8.83317e-08	0.000231437
rs112902461	5	AHRR	cg06644428	ALPPL2	2	0.0675751	5.50415	8.83317e-08	0.000231437
rs112902461	5	AHRR	cg21566642	ALPPL2	2	0.0675751	5.50415	8.83317e-08	0.000231437
rs112902461	5	AHRR	cg18443392	LRP1	12	0.0675751	5.50415	8.83317e-08	0.000231437
rs112902461	5	AHRR	cg03636183	F2RL3	19	0.0675751	5.50415	8.83317e-08	0.000231437
rs112902461	5	AHRR	cg05460226	PIK3R5	17	0.0675751	5.50415	8.83317e-08	0.000231437
rs112902461	5	AHRR	cg21322436	CNTNAP2	7	0.0675751	5.50415	8.83317e-08	0.000231437
rs112902461	5	AHRR	cg09022230	TNRC18	7	0.0675751	5.50415	8.83317e-08	0.000231437
rs112902461	5	AHRR	cg06126421	IER3	6	0.0675751	5.50415	8.83317e-08	0.000231437
rs112902461	5	AHRR	cg11491407	CACNA2D4	12	0.0675751	5.50415	8.83317e-08	0.000231437
rs112902461	5	AHRR	cg25305703	CASC8	8	0.0675751	5.50415	8.83317e-08	0.000231437
rs112902461	5	AHRR	cg24838345	MTSS1	8	0.0675751	5.50415	8.83317e-08	0.000231437
rs112902461	5	AHRR	cg22856972	TBPL1	6	0.0675751	5.50415	8.83317e-08	0.000231437
rs112902461	5	AHRR	cg13193840	ALPPL2	2	0.0675751	5.50415	8.83317e-08	0.000231437
rs112902461	5	AHRR	cg14624207	LRP5	11	0.0675751	5.50415	8.83317e-08	0.000231437
rs112902461	5	AHRR	cg05361530	GNG13	16	0.0675751	5.50415	8.83317e-08	0.000231437
rs112902461	5	AHRR	cg14120703	NOTCH1	9	0.0675751	5.50415	8.83318e-08	0.000231437
rs112902461	5	AHRR	cg16421726	ZRANB1	10	0.0675751	5.50415	8.83318e-08	0.000231437
rs112902461	5	AHRR	cg01692968	SLC44A1	9	0.0675751	5.50415	8.83318e-08	0.000231437
rs112902461	5	AHRR	cg27241845	ALPP	2	0.0675751	5.50415	8.83318e-08	0.000231437
rs112902461	5	AHRR	cg21033965	CLEC20A	1	0.0675751	5.50415	8.83318e-08	0.000231437
rs112902461	5	AHRR	cg10788371	LRRC32	11	0.0675751	5.50415	8.83318e-08	0.000231437
rs112902461	5	AHRR	cg25189904	GNG12	1	0.0675751	5.50415	8.83318e-08	0.000231437
rs112902461	5	AHRR	cg04776445	MSX1	4	0.0675751	5.50415	8.83318e-08	0.000231437
rs112902461	5	AHRR	cg05992400	CYP2C18	10	0.0675751	5.50415	8.83318e-08	0.000231437
rs112902461	5	AHRR	cg01940273	ALPPL2	2	0.0675751	5.50415	8.83318e-08	0.000231437
rs112902461	5	AHRR	cg09267815	YTHDF3	8	0.0675751	5.50415	8.83318e-08	0.000231437
rs112902461	5	AHRR	cg19254163	PTGDR2	11	0.0675751	5.50415	8.83318e-08	0.000231437
rs112902461	5	AHRR	cg22288066	NOV	8	0.0675751	5.50415	8.83318e-08	0.000231437
rs112902461	5	AHRR	cg25949550	CNTNAP2	7	0.0675751	5.50415	8.83318e-08	0.000231437
rs112902461	5	AHRR	cg14580211	SMIM3	5	0.0675751	5.50415	8.83318e-08	0.000231437
rs112902461	5	AHRR	cg05951221	ALPPL2	2	0.0675751	5.50415	8.83318e-08	0.000231437
rs112902461	5	AHRR	cg13740236	LSM6	4	0.0675751	5.50415	8.83318e-08	0.000231437
rs112902461	5	AHRR	cg05469934	PDGFA	7	0.0675751	5.50415	8.83318e-08	0.000231437
rs112902461	5	AHRR	cg16179182	VTRNA1-1	5	0.0675751	5.50415	8.83318e-08	0.000231437
rs112902461	5	AHRR	cg26687670	OPN3	1	0.0675751	5.50415	8.83318e-08	0.000231437
rs112902461	5	AHRR	cg07658936	ARHGAP44	17	0.0675751	5.50415	8.83318e-08	0.000231437
rs200247095	7	CNTNAP2	cg04524475	RNY1P5	13	0.0675751	5.50415	8.83317e-08	0.000231437
rs200247095	7	CNTNAP2	cg26589665	THSD4	15	0.0675751	5.50415	8.83317e-08	0.000231437
rs200247095	7	CNTNAP2	cg21161138	AHRR	5	0.0675751	5.50415	8.83317e-08	0.000231437
rs200247095	7	CNTNAP2	cg05396243	TMEM220-AS1	17	0.0675751	5.50415	8.83317e-08	0.000231437
rs200247095	7	CNTNAP2	cg25648203	AHRR	5	0.0675751	5.50415	8.83317e-08	0.000231437
rs200247095	7	CNTNAP2	cg02306995	SEMA5B	3	0.0675751	5.50415	8.83317e-08	0.000231437
rs200247095	7	CNTNAP2	cg03329539	ALPPL2	2	0.0675751	5.50415	8.83317e-08	0.000231437
rs200247095	7	CNTNAP2	cg05335388	ABTB2	11	0.0675751	5.50415	8.83317e-08	0.000231437
rs200247095	7	CNTNAP2	cg07991586	ADCY7	16	0.0675751	5.50415	8.83317e-08	0.000231437
rs200247095	7	CNTNAP2	cg21611682	LRP5	11	0.0675751	5.50415	8.83317e-08	0.000231437
rs200247095	7	CNTNAP2	cg11902777	AHRR	5	0.0675751	5.50415	8.83317e-08	0.000231437
rs200247095	7	CNTNAP2	cg06644428	ALPPL2	2	0.0675751	5.50415	8.83317e-08	0.000231437
rs200247095	7	CNTNAP2	cg21566642	ALPPL2	2	0.0675751	5.50415	8.83317e-08	0.000231437
rs200247095	7	CNTNAP2	cg18443392	LRP1	12	0.0675751	5.50415	8.83317e-08	0.000231437
rs200247095	7	CNTNAP2	cg03636183	F2RL3	19	0.0675751	5.50415	8.83317e-08	0.000231437
rs200247095	7	CNTNAP2	cg05460226	PIK3R5	17	0.0675751	5.50415	8.83317e-08	0.000231437
rs200247095	7	CNTNAP2	cg09022230	TNRC18	7	0.0675751	5.50415	8.83317e-08	0.000231437
rs200247095	7	CNTNAP2	cg06126421	IER3	6	0.0675751	5.50415	8.83317e-08	0.000231437
rs200247095	7	CNTNAP2	cg11491407	CACNA2D4	12	0.0675751	5.50415	8.83317e-08	0.000231437
rs200247095	7	CNTNAP2	cg25305703	CASC8	8	0.0675751	5.50415	8.83317e-08	0.000231437
rs200247095	7	CNTNAP2	cg24838345	MTSS1	8	0.0675751	5.50415	8.83317e-08	0.000231437
rs200247095	7	CNTNAP2	cg22856972	TBPL1	6	0.0675751	5.50415	8.83317e-08	0.000231437
rs200247095	7	CNTNAP2	cg13193840	ALPPL2	2	0.0675751	5.50415	8.83317e-08	0.000231437
rs200247095	7	CNTNAP2	cg14624207	LRP5	11	0.0675751	5.50415	8.83317e-08	0.000231437
rs200247095	7	CNTNAP2	cg05361530	GNG13	16	0.0675751	5.50415	8.83317e-08	0.000231437
rs200247095	7	CNTNAP2	cg14120703	NOTCH1	9	0.0675751	5.50415	8.83318e-08	0.000231437
rs200247095	7	CNTNAP2	cg05575921	AHRR	5	0.0675751	5.50415	8.83318e-08	0.000231437
rs200247095	7	CNTNAP2	cg16421726	ZRANB1	10	0.0675751	5.50415	8.83318e-08	0.000231437
rs200247095	7	CNTNAP2	cg26703534	AHRR	5	0.0675751	5.50415	8.83318e-08	0.000231437
rs200247095	7	CNTNAP2	cg01692968	SLC44A1	9	0.0675751	5.50415	8.83318e-08	0.000231437
rs200247095	7	CNTNAP2	cg27241845	ALPP	2	0.0675751	5.50415	8.83318e-08	0.000231437
rs200247095	7	CNTNAP2	cg21033965	CLEC20A	1	0.0675751	5.50415	8.83318e-08	0.000231437
rs200247095	7	CNTNAP2	cg10788371	LRRC32	11	0.0675751	5.50415	8.83318e-08	0.000231437
rs200247095	7	CNTNAP2	cg25189904	GNG12	1	0.0675751	5.50415	8.83318e-08	0.000231437
rs200247095	7	CNTNAP2	cg04776445	MSX1	4	0.0675751	5.50415	8.83318e-08	0.000231437
rs200247095	7	CNTNAP2	cg05992400	CYP2C18	10	0.0675751	5.50415	8.83318e-08	0.000231437
rs200247095	7	CNTNAP2	cg01940273	ALPPL2	2	0.0675751	5.50415	8.83318e-08	0.000231437
rs200247095	7	CNTNAP2	cg09267815	YTHDF3	8	0.0675751	5.50415	8.83318e-08	0.000231437
rs200247095	7	CNTNAP2	cg19254163	PTGDR2	11	0.0675751	5.50415	8.83318e-08	0.000231437
rs200247095	7	CNTNAP2	cg22288066	NOV	8	0.0675751	5.50415	8.83318e-08	0.000231437
rs200247095	7	CNTNAP2	cg14817490	AHRR	5	0.0675751	5.50415	8.83318e-08	0.000231437
rs200247095	7	CNTNAP2	cg24090911	AHRR	5	0.0675751	5.50415	8.83318e-08	0.000231437
rs200247095	7	CNTNAP2	cg14580211	SMIM3	5	0.0675751	5.50415	8.83318e-08	0.000231437
rs200247095	7	CNTNAP2	cg05951221	ALPPL2	2	0.0675751	5.50415	8.83318e-08	0.000231437
rs200247095	7	CNTNAP2	cg13740236	LSM6	4	0.0675751	5.50415	8.83318e-08	0.000231437
rs200247095	7	CNTNAP2	cg05469934	PDGFA	7	0.0675751	5.50415	8.83318e-08	0.000231437
rs200247095	7	CNTNAP2	cg16179182	VTRNA1-1	5	0.0675751	5.50415	8.83318e-08	0.000231437
rs200247095	7	CNTNAP2	cg26687670	OPN3	1	0.0675751	5.50415	8.83318e-08	0.000231437
rs200247095	7	CNTNAP2	cg07658936	ARHGAP44	17	0.0675751	5.50415	8.83318e-08	0.000231437
rs533354236	7	CNTNAP2	cg04524475	RNY1P5	13	0.0675751	5.50415	8.83317e-08	0.000231437
rs533354236	7	CNTNAP2	cg26589665	THSD4	15	0.0675751	5.50415	8.83317e-08	0.000231437
rs533354236	7	CNTNAP2	cg21161138	AHRR	5	0.0675751	5.50415	8.83317e-08	0.000231437
rs533354236	7	CNTNAP2	cg05396243	TMEM220-AS1	17	0.0675751	5.50415	8.83317e-08	0.000231437
rs533354236	7	CNTNAP2	cg25648203	AHRR	5	0.0675751	5.50415	8.83317e-08	0.000231437
rs533354236	7	CNTNAP2	cg02306995	SEMA5B	3	0.0675751	5.50415	8.83317e-08	0.000231437
rs533354236	7	CNTNAP2	cg03329539	ALPPL2	2	0.0675751	5.50415	8.83317e-08	0.000231437
rs533354236	7	CNTNAP2	cg05335388	ABTB2	11	0.0675751	5.50415	8.83317e-08	0.000231437
rs533354236	7	CNTNAP2	cg07991586	ADCY7	16	0.0675751	5.50415	8.83317e-08	0.000231437
rs533354236	7	CNTNAP2	cg21611682	LRP5	11	0.0675751	5.50415	8.83317e-08	0.000231437
rs533354236	7	CNTNAP2	cg11902777	AHRR	5	0.0675751	5.50415	8.83317e-08	0.000231437
rs533354236	7	CNTNAP2	cg06644428	ALPPL2	2	0.0675751	5.50415	8.83317e-08	0.000231437
rs533354236	7	CNTNAP2	cg21566642	ALPPL2	2	0.0675751	5.50415	8.83317e-08	0.000231437
rs533354236	7	CNTNAP2	cg18443392	LRP1	12	0.0675751	5.50415	8.83317e-08	0.000231437
rs533354236	7	CNTNAP2	cg03636183	F2RL3	19	0.0675751	5.50415	8.83317e-08	0.000231437
rs533354236	7	CNTNAP2	cg05460226	PIK3R5	17	0.0675751	5.50415	8.83317e-08	0.000231437
rs533354236	7	CNTNAP2	cg09022230	TNRC18	7	0.0675751	5.50415	8.83317e-08	0.000231437
rs533354236	7	CNTNAP2	cg06126421	IER3	6	0.0675751	5.50415	8.83317e-08	0.000231437
rs533354236	7	CNTNAP2	cg11491407	CACNA2D4	12	0.0675751	5.50415	8.83317e-08	0.000231437
rs533354236	7	CNTNAP2	cg25305703	CASC8	8	0.0675751	5.50415	8.83317e-08	0.000231437
rs533354236	7	CNTNAP2	cg24838345	MTSS1	8	0.0675751	5.50415	8.83317e-08	0.000231437
rs533354236	7	CNTNAP2	cg22856972	TBPL1	6	0.0675751	5.50415	8.83317e-08	0.000231437
rs533354236	7	CNTNAP2	cg13193840	ALPPL2	2	0.0675751	5.50415	8.83317e-08	0.000231437
rs533354236	7	CNTNAP2	cg14624207	LRP5	11	0.0675751	5.50415	8.83317e-08	0.000231437
rs533354236	7	CNTNAP2	cg05361530	GNG13	16	0.0675751	5.50415	8.83317e-08	0.000231437
rs533354236	7	CNTNAP2	cg14120703	NOTCH1	9	0.0675751	5.50415	8.83318e-08	0.000231437
rs533354236	7	CNTNAP2	cg05575921	AHRR	5	0.0675751	5.50415	8.83318e-08	0.000231437
rs533354236	7	CNTNAP2	cg16421726	ZRANB1	10	0.0675751	5.50415	8.83318e-08	0.000231437
rs533354236	7	CNTNAP2	cg26703534	AHRR	5	0.0675751	5.50415	8.83318e-08	0.000231437
rs533354236	7	CNTNAP2	cg01692968	SLC44A1	9	0.0675751	5.50415	8.83318e-08	0.000231437
rs533354236	7	CNTNAP2	cg27241845	ALPP	2	0.0675751	5.50415	8.83318e-08	0.000231437
rs533354236	7	CNTNAP2	cg21033965	CLEC20A	1	0.0675751	5.50415	8.83318e-08	0.000231437
rs533354236	7	CNTNAP2	cg10788371	LRRC32	11	0.0675751	5.50415	8.83318e-08	0.000231437
rs533354236	7	CNTNAP2	cg25189904	GNG12	1	0.0675751	5.50415	8.83318e-08	0.000231437
rs533354236	7	CNTNAP2	cg04776445	MSX1	4	0.0675751	5.50415	8.83318e-08	0.000231437
rs533354236	7	CNTNAP2	cg05992400	CYP2C18	10	0.0675751	5.50415	8.83318e-08	0.000231437
rs533354236	7	CNTNAP2	cg01940273	ALPPL2	2	0.0675751	5.50415	8.83318e-08	0.000231437
rs533354236	7	CNTNAP2	cg09267815	YTHDF3	8	0.0675751	5.50415	8.83318e-08	0.000231437
rs533354236	7	CNTNAP2	cg19254163	PTGDR2	11	0.0675751	5.50415	8.83318e-08	0.000231437
rs533354236	7	CNTNAP2	cg22288066	NOV	8	0.0675751	5.50415	8.83318e-08	0.000231437
rs533354236	7	CNTNAP2	cg14817490	AHRR	5	0.0675751	5.50415	8.83318e-08	0.000231437
rs533354236	7	CNTNAP2	cg24090911	AHRR	5	0.0675751	5.50415	8.83318e-08	0.000231437
rs533354236	7	CNTNAP2	cg14580211	SMIM3	5	0.0675751	5.50415	8.83318e-08	0.000231437
rs533354236	7	CNTNAP2	cg05951221	ALPPL2	2	0.0675751	5.50415	8.83318e-08	0.000231437
rs533354236	7	CNTNAP2	cg13740236	LSM6	4	0.0675751	5.50415	8.83318e-08	0.000231437
rs533354236	7	CNTNAP2	cg05469934	PDGFA	7	0.0675751	5.50415	8.83318e-08	0.000231437
rs533354236	7	CNTNAP2	cg16179182	VTRNA1-1	5	0.0675751	5.50415	8.83318e-08	0.000231437
rs533354236	7	CNTNAP2	cg26687670	OPN3	1	0.0675751	5.50415	8.83318e-08	0.000231437
rs533354236	7	CNTNAP2	cg07658936	ARHGAP44	17	0.0675751	5.50415	8.83318e-08	0.000231437
rs189183816	7	CNTNAP2	cg04524475	RNY1P5	13	0.0675751	5.50415	8.83317e-08	0.000231437
rs189183816	7	CNTNAP2	cg26589665	THSD4	15	0.0675751	5.50415	8.83317e-08	0.000231437
rs189183816	7	CNTNAP2	cg21161138	AHRR	5	0.0675751	5.50415	8.83317e-08	0.000231437
rs189183816	7	CNTNAP2	cg05396243	TMEM220-AS1	17	0.0675751	5.50415	8.83317e-08	0.000231437
rs189183816	7	CNTNAP2	cg25648203	AHRR	5	0.0675751	5.50415	8.83317e-08	0.000231437
rs189183816	7	CNTNAP2	cg02306995	SEMA5B	3	0.0675751	5.50415	8.83317e-08	0.000231437
rs189183816	7	CNTNAP2	cg03329539	ALPPL2	2	0.0675751	5.50415	8.83317e-08	0.000231437
rs189183816	7	CNTNAP2	cg05335388	ABTB2	11	0.0675751	5.50415	8.83317e-08	0.000231437
rs189183816	7	CNTNAP2	cg07991586	ADCY7	16	0.0675751	5.50415	8.83317e-08	0.000231437
rs189183816	7	CNTNAP2	cg21611682	LRP5	11	0.0675751	5.50415	8.83317e-08	0.000231437
rs189183816	7	CNTNAP2	cg11902777	AHRR	5	0.0675751	5.50415	8.83317e-08	0.000231437
rs189183816	7	CNTNAP2	cg06644428	ALPPL2	2	0.0675751	5.50415	8.83317e-08	0.000231437
rs189183816	7	CNTNAP2	cg21566642	ALPPL2	2	0.0675751	5.50415	8.83317e-08	0.000231437
rs189183816	7	CNTNAP2	cg18443392	LRP1	12	0.0675751	5.50415	8.83317e-08	0.000231437
rs189183816	7	CNTNAP2	cg03636183	F2RL3	19	0.0675751	5.50415	8.83317e-08	0.000231437
rs189183816	7	CNTNAP2	cg05460226	PIK3R5	17	0.0675751	5.50415	8.83317e-08	0.000231437
rs189183816	7	CNTNAP2	cg09022230	TNRC18	7	0.0675751	5.50415	8.83317e-08	0.000231437
rs189183816	7	CNTNAP2	cg06126421	IER3	6	0.0675751	5.50415	8.83317e-08	0.000231437
rs189183816	7	CNTNAP2	cg11491407	CACNA2D4	12	0.0675751	5.50415	8.83317e-08	0.000231437
rs189183816	7	CNTNAP2	cg25305703	CASC8	8	0.0675751	5.50415	8.83317e-08	0.000231437
rs189183816	7	CNTNAP2	cg24838345	MTSS1	8	0.0675751	5.50415	8.83317e-08	0.000231437
rs189183816	7	CNTNAP2	cg22856972	TBPL1	6	0.0675751	5.50415	8.83317e-08	0.000231437
rs189183816	7	CNTNAP2	cg13193840	ALPPL2	2	0.0675751	5.50415	8.83317e-08	0.000231437
rs189183816	7	CNTNAP2	cg14624207	LRP5	11	0.0675751	5.50415	8.83317e-08	0.000231437
rs189183816	7	CNTNAP2	cg05361530	GNG13	16	0.0675751	5.50415	8.83317e-08	0.000231437
rs189183816	7	CNTNAP2	cg14120703	NOTCH1	9	0.0675751	5.50415	8.83318e-08	0.000231437
rs189183816	7	CNTNAP2	cg05575921	AHRR	5	0.0675751	5.50415	8.83318e-08	0.000231437
rs189183816	7	CNTNAP2	cg16421726	ZRANB1	10	0.0675751	5.50415	8.83318e-08	0.000231437
rs189183816	7	CNTNAP2	cg26703534	AHRR	5	0.0675751	5.50415	8.83318e-08	0.000231437
rs189183816	7	CNTNAP2	cg01692968	SLC44A1	9	0.0675751	5.50415	8.83318e-08	0.000231437
rs189183816	7	CNTNAP2	cg27241845	ALPP	2	0.0675751	5.50415	8.83318e-08	0.000231437
rs189183816	7	CNTNAP2	cg21033965	CLEC20A	1	0.0675751	5.50415	8.83318e-08	0.000231437
rs189183816	7	CNTNAP2	cg10788371	LRRC32	11	0.0675751	5.50415	8.83318e-08	0.000231437
rs189183816	7	CNTNAP2	cg25189904	GNG12	1	0.0675751	5.50415	8.83318e-08	0.000231437
rs189183816	7	CNTNAP2	cg04776445	MSX1	4	0.0675751	5.50415	8.83318e-08	0.000231437
rs189183816	7	CNTNAP2	cg05992400	CYP2C18	10	0.0675751	5.50415	8.83318e-08	0.000231437
rs189183816	7	CNTNAP2	cg01940273	ALPPL2	2	0.0675751	5.50415	8.83318e-08	0.000231437
rs189183816	7	CNTNAP2	cg09267815	YTHDF3	8	0.0675751	5.50415	8.83318e-08	0.000231437
rs189183816	7	CNTNAP2	cg19254163	PTGDR2	11	0.0675751	5.50415	8.83318e-08	0.000231437
rs189183816	7	CNTNAP2	cg22288066	NOV	8	0.0675751	5.50415	8.83318e-08	0.000231437
rs189183816	7	CNTNAP2	cg14817490	AHRR	5	0.0675751	5.50415	8.83318e-08	0.000231437
rs189183816	7	CNTNAP2	cg24090911	AHRR	5	0.0675751	5.50415	8.83318e-08	0.000231437
rs189183816	7	CNTNAP2	cg14580211	SMIM3	5	0.0675751	5.50415	8.83318e-08	0.000231437
rs189183816	7	CNTNAP2	cg05951221	ALPPL2	2	0.0675751	5.50415	8.83318e-08	0.000231437
rs189183816	7	CNTNAP2	cg13740236	LSM6	4	0.0675751	5.50415	8.83318e-08	0.000231437
rs189183816	7	CNTNAP2	cg05469934	PDGFA	7	0.0675751	5.50415	8.83318e-08	0.000231437
rs189183816	7	CNTNAP2	cg16179182	VTRNA1-1	5	0.0675751	5.50415	8.83318e-08	0.000231437
rs189183816	7	CNTNAP2	cg26687670	OPN3	1	0.0675751	5.50415	8.83318e-08	0.000231437
rs189183816	7	CNTNAP2	cg07658936	ARHGAP44	17	0.0675751	5.50415	8.83318e-08	0.000231437
rs10231705	7	CNTNAP2	cg04524475	RNY1P5	13	0.0675751	5.50415	8.83317e-08	0.000231437
rs10231705	7	CNTNAP2	cg26589665	THSD4	15	0.0675751	5.50415	8.83317e-08	0.000231437
rs10231705	7	CNTNAP2	cg21161138	AHRR	5	0.0675751	5.50415	8.83317e-08	0.000231437
rs10231705	7	CNTNAP2	cg05396243	TMEM220-AS1	17	0.0675751	5.50415	8.83317e-08	0.000231437
rs10231705	7	CNTNAP2	cg25648203	AHRR	5	0.0675751	5.50415	8.83317e-08	0.000231437
rs10231705	7	CNTNAP2	cg02306995	SEMA5B	3	0.0675751	5.50415	8.83317e-08	0.000231437
rs10231705	7	CNTNAP2	cg03329539	ALPPL2	2	0.0675751	5.50415	8.83317e-08	0.000231437
rs10231705	7	CNTNAP2	cg05335388	ABTB2	11	0.0675751	5.50415	8.83317e-08	0.000231437
rs10231705	7	CNTNAP2	cg07991586	ADCY7	16	0.0675751	5.50415	8.83317e-08	0.000231437
rs10231705	7	CNTNAP2	cg21611682	LRP5	11	0.0675751	5.50415	8.83317e-08	0.000231437
rs10231705	7	CNTNAP2	cg11902777	AHRR	5	0.0675751	5.50415	8.83317e-08	0.000231437
rs10231705	7	CNTNAP2	cg06644428	ALPPL2	2	0.0675751	5.50415	8.83317e-08	0.000231437
rs10231705	7	CNTNAP2	cg21566642	ALPPL2	2	0.0675751	5.50415	8.83317e-08	0.000231437
rs10231705	7	CNTNAP2	cg18443392	LRP1	12	0.0675751	5.50415	8.83317e-08	0.000231437
rs10231705	7	CNTNAP2	cg03636183	F2RL3	19	0.0675751	5.50415	8.83317e-08	0.000231437
rs10231705	7	CNTNAP2	cg05460226	PIK3R5	17	0.0675751	5.50415	8.83317e-08	0.000231437
rs10231705	7	CNTNAP2	cg09022230	TNRC18	7	0.0675751	5.50415	8.83317e-08	0.000231437
rs10231705	7	CNTNAP2	cg06126421	IER3	6	0.0675751	5.50415	8.83317e-08	0.000231437
rs10231705	7	CNTNAP2	cg11491407	CACNA2D4	12	0.0675751	5.50415	8.83317e-08	0.000231437
rs10231705	7	CNTNAP2	cg25305703	CASC8	8	0.0675751	5.50415	8.83317e-08	0.000231437
rs10231705	7	CNTNAP2	cg24838345	MTSS1	8	0.0675751	5.50415	8.83317e-08	0.000231437
rs10231705	7	CNTNAP2	cg22856972	TBPL1	6	0.0675751	5.50415	8.83317e-08	0.000231437
rs10231705	7	CNTNAP2	cg13193840	ALPPL2	2	0.0675751	5.50415	8.83317e-08	0.000231437
rs10231705	7	CNTNAP2	cg14624207	LRP5	11	0.0675751	5.50415	8.83317e-08	0.000231437
rs10231705	7	CNTNAP2	cg05361530	GNG13	16	0.0675751	5.50415	8.83317e-08	0.000231437
rs10231705	7	CNTNAP2	cg14120703	NOTCH1	9	0.0675751	5.50415	8.83318e-08	0.000231437
rs10231705	7	CNTNAP2	cg05575921	AHRR	5	0.0675751	5.50415	8.83318e-08	0.000231437
rs10231705	7	CNTNAP2	cg16421726	ZRANB1	10	0.0675751	5.50415	8.83318e-08	0.000231437
rs10231705	7	CNTNAP2	cg26703534	AHRR	5	0.0675751	5.50415	8.83318e-08	0.000231437
rs10231705	7	CNTNAP2	cg01692968	SLC44A1	9	0.0675751	5.50415	8.83318e-08	0.000231437
rs10231705	7	CNTNAP2	cg27241845	ALPP	2	0.0675751	5.50415	8.83318e-08	0.000231437
rs10231705	7	CNTNAP2	cg21033965	CLEC20A	1	0.0675751	5.50415	8.83318e-08	0.000231437
rs10231705	7	CNTNAP2	cg10788371	LRRC32	11	0.0675751	5.50415	8.83318e-08	0.000231437
rs10231705	7	CNTNAP2	cg25189904	GNG12	1	0.0675751	5.50415	8.83318e-08	0.000231437
rs10231705	7	CNTNAP2	cg04776445	MSX1	4	0.0675751	5.50415	8.83318e-08	0.000231437
rs10231705	7	CNTNAP2	cg05992400	CYP2C18	10	0.0675751	5.50415	8.83318e-08	0.000231437
rs10231705	7	CNTNAP2	cg01940273	ALPPL2	2	0.0675751	5.50415	8.83318e-08	0.000231437
rs10231705	7	CNTNAP2	cg09267815	YTHDF3	8	0.0675751	5.50415	8.83318e-08	0.000231437
rs10231705	7	CNTNAP2	cg19254163	PTGDR2	11	0.0675751	5.50415	8.83318e-08	0.000231437
rs10231705	7	CNTNAP2	cg22288066	NOV	8	0.0675751	5.50415	8.83318e-08	0.000231437
rs10231705	7	CNTNAP2	cg14817490	AHRR	5	0.0675751	5.50415	8.83318e-08	0.000231437
rs10231705	7	CNTNAP2	cg24090911	AHRR	5	0.0675751	5.50415	8.83318e-08	0.000231437
rs10231705	7	CNTNAP2	cg14580211	SMIM3	5	0.0675751	5.50415	8.83318e-08	0.000231437
rs10231705	7	CNTNAP2	cg05951221	ALPPL2	2	0.0675751	5.50415	8.83318e-08	0.000231437
rs10231705	7	CNTNAP2	cg13740236	LSM6	4	0.0675751	5.50415	8.83318e-08	0.000231437
rs10231705	7	CNTNAP2	cg05469934	PDGFA	7	0.0675751	5.50415	8.83318e-08	0.000231437
rs10231705	7	CNTNAP2	cg16179182	VTRNA1-1	5	0.0675751	5.50415	8.83318e-08	0.000231437
rs10231705	7	CNTNAP2	cg26687670	OPN3	1	0.0675751	5.50415	8.83318e-08	0.000231437
rs10231705	7	CNTNAP2	cg07658936	ARHGAP44	17	0.0675751	5.50415	8.83318e-08	0.000231437
rs181755496	7	CNTNAP2	cg04524475	RNY1P5	13	0.0675751	5.50415	8.83317e-08	0.000231437
rs181755496	7	CNTNAP2	cg26589665	THSD4	15	0.0675751	5.50415	8.83317e-08	0.000231437
rs181755496	7	CNTNAP2	cg21161138	AHRR	5	0.0675751	5.50415	8.83317e-08	0.000231437
rs181755496	7	CNTNAP2	cg05396243	TMEM220-AS1	17	0.0675751	5.50415	8.83317e-08	0.000231437
rs181755496	7	CNTNAP2	cg25648203	AHRR	5	0.0675751	5.50415	8.83317e-08	0.000231437
rs181755496	7	CNTNAP2	cg02306995	SEMA5B	3	0.0675751	5.50415	8.83317e-08	0.000231437
rs181755496	7	CNTNAP2	cg03329539	ALPPL2	2	0.0675751	5.50415	8.83317e-08	0.000231437
rs181755496	7	CNTNAP2	cg05335388	ABTB2	11	0.0675751	5.50415	8.83317e-08	0.000231437
rs181755496	7	CNTNAP2	cg07991586	ADCY7	16	0.0675751	5.50415	8.83317e-08	0.000231437
rs181755496	7	CNTNAP2	cg21611682	LRP5	11	0.0675751	5.50415	8.83317e-08	0.000231437
rs181755496	7	CNTNAP2	cg11902777	AHRR	5	0.0675751	5.50415	8.83317e-08	0.000231437
rs181755496	7	CNTNAP2	cg06644428	ALPPL2	2	0.0675751	5.50415	8.83317e-08	0.000231437
rs181755496	7	CNTNAP2	cg21566642	ALPPL2	2	0.0675751	5.50415	8.83317e-08	0.000231437
rs181755496	7	CNTNAP2	cg18443392	LRP1	12	0.0675751	5.50415	8.83317e-08	0.000231437
rs181755496	7	CNTNAP2	cg03636183	F2RL3	19	0.0675751	5.50415	8.83317e-08	0.000231437
rs181755496	7	CNTNAP2	cg05460226	PIK3R5	17	0.0675751	5.50415	8.83317e-08	0.000231437
rs181755496	7	CNTNAP2	cg09022230	TNRC18	7	0.0675751	5.50415	8.83317e-08	0.000231437
rs181755496	7	CNTNAP2	cg06126421	IER3	6	0.0675751	5.50415	8.83317e-08	0.000231437
rs181755496	7	CNTNAP2	cg11491407	CACNA2D4	12	0.0675751	5.50415	8.83317e-08	0.000231437
rs181755496	7	CNTNAP2	cg25305703	CASC8	8	0.0675751	5.50415	8.83317e-08	0.000231437
rs181755496	7	CNTNAP2	cg24838345	MTSS1	8	0.0675751	5.50415	8.83317e-08	0.000231437
rs181755496	7	CNTNAP2	cg22856972	TBPL1	6	0.0675751	5.50415	8.83317e-08	0.000231437
rs181755496	7	CNTNAP2	cg13193840	ALPPL2	2	0.0675751	5.50415	8.83317e-08	0.000231437
rs181755496	7	CNTNAP2	cg14624207	LRP5	11	0.0675751	5.50415	8.83317e-08	0.000231437
rs181755496	7	CNTNAP2	cg05361530	GNG13	16	0.0675751	5.50415	8.83317e-08	0.000231437
rs181755496	7	CNTNAP2	cg14120703	NOTCH1	9	0.0675751	5.50415	8.83318e-08	0.000231437
rs181755496	7	CNTNAP2	cg05575921	AHRR	5	0.0675751	5.50415	8.83318e-08	0.000231437
rs181755496	7	CNTNAP2	cg16421726	ZRANB1	10	0.0675751	5.50415	8.83318e-08	0.000231437
rs181755496	7	CNTNAP2	cg26703534	AHRR	5	0.0675751	5.50415	8.83318e-08	0.000231437
rs181755496	7	CNTNAP2	cg01692968	SLC44A1	9	0.0675751	5.50415	8.83318e-08	0.000231437
rs181755496	7	CNTNAP2	cg27241845	ALPP	2	0.0675751	5.50415	8.83318e-08	0.000231437
rs181755496	7	CNTNAP2	cg21033965	CLEC20A	1	0.0675751	5.50415	8.83318e-08	0.000231437
rs181755496	7	CNTNAP2	cg10788371	LRRC32	11	0.0675751	5.50415	8.83318e-08	0.000231437
rs181755496	7	CNTNAP2	cg25189904	GNG12	1	0.0675751	5.50415	8.83318e-08	0.000231437
rs181755496	7	CNTNAP2	cg04776445	MSX1	4	0.0675751	5.50415	8.83318e-08	0.000231437
rs181755496	7	CNTNAP2	cg05992400	CYP2C18	10	0.0675751	5.50415	8.83318e-08	0.000231437
rs181755496	7	CNTNAP2	cg01940273	ALPPL2	2	0.0675751	5.50415	8.83318e-08	0.000231437
rs181755496	7	CNTNAP2	cg09267815	YTHDF3	8	0.0675751	5.50415	8.83318e-08	0.000231437
rs181755496	7	CNTNAP2	cg19254163	PTGDR2	11	0.0675751	5.50415	8.83318e-08	0.000231437
rs181755496	7	CNTNAP2	cg22288066	NOV	8	0.0675751	5.50415	8.83318e-08	0.000231437
rs181755496	7	CNTNAP2	cg14817490	AHRR	5	0.0675751	5.50415	8.83318e-08	0.000231437
rs181755496	7	CNTNAP2	cg24090911	AHRR	5	0.0675751	5.50415	8.83318e-08	0.000231437
rs181755496	7	CNTNAP2	cg14580211	SMIM3	5	0.0675751	5.50415	8.83318e-08	0.000231437
rs181755496	7	CNTNAP2	cg05951221	ALPPL2	2	0.0675751	5.50415	8.83318e-08	0.000231437
rs181755496	7	CNTNAP2	cg13740236	LSM6	4	0.0675751	5.50415	8.83318e-08	0.000231437
rs181755496	7	CNTNAP2	cg05469934	PDGFA	7	0.0675751	5.50415	8.83318e-08	0.000231437
rs181755496	7	CNTNAP2	cg16179182	VTRNA1-1	5	0.0675751	5.50415	8.83318e-08	0.000231437
rs181755496	7	CNTNAP2	cg26687670	OPN3	1	0.0675751	5.50415	8.83318e-08	0.000231437
rs181755496	7	CNTNAP2	cg07658936	ARHGAP44	17	0.0675751	5.50415	8.83318e-08	0.000231437
rs187105871	7	CNTNAP2	cg04524475	RNY1P5	13	0.0675751	5.50415	8.83317e-08	0.000231437
rs187105871	7	CNTNAP2	cg26589665	THSD4	15	0.0675751	5.50415	8.83317e-08	0.000231437
rs187105871	7	CNTNAP2	cg21161138	AHRR	5	0.0675751	5.50415	8.83317e-08	0.000231437
rs187105871	7	CNTNAP2	cg05396243	TMEM220-AS1	17	0.0675751	5.50415	8.83317e-08	0.000231437
rs187105871	7	CNTNAP2	cg25648203	AHRR	5	0.0675751	5.50415	8.83317e-08	0.000231437
rs187105871	7	CNTNAP2	cg02306995	SEMA5B	3	0.0675751	5.50415	8.83317e-08	0.000231437
rs187105871	7	CNTNAP2	cg03329539	ALPPL2	2	0.0675751	5.50415	8.83317e-08	0.000231437
rs187105871	7	CNTNAP2	cg05335388	ABTB2	11	0.0675751	5.50415	8.83317e-08	0.000231437
rs187105871	7	CNTNAP2	cg07991586	ADCY7	16	0.0675751	5.50415	8.83317e-08	0.000231437
rs187105871	7	CNTNAP2	cg21611682	LRP5	11	0.0675751	5.50415	8.83317e-08	0.000231437
rs187105871	7	CNTNAP2	cg11902777	AHRR	5	0.0675751	5.50415	8.83317e-08	0.000231437
rs187105871	7	CNTNAP2	cg06644428	ALPPL2	2	0.0675751	5.50415	8.83317e-08	0.000231437
rs187105871	7	CNTNAP2	cg21566642	ALPPL2	2	0.0675751	5.50415	8.83317e-08	0.000231437
rs187105871	7	CNTNAP2	cg18443392	LRP1	12	0.0675751	5.50415	8.83317e-08	0.000231437
rs187105871	7	CNTNAP2	cg03636183	F2RL3	19	0.0675751	5.50415	8.83317e-08	0.000231437
rs187105871	7	CNTNAP2	cg05460226	PIK3R5	17	0.0675751	5.50415	8.83317e-08	0.000231437
rs187105871	7	CNTNAP2	cg09022230	TNRC18	7	0.0675751	5.50415	8.83317e-08	0.000231437
rs187105871	7	CNTNAP2	cg06126421	IER3	6	0.0675751	5.50415	8.83317e-08	0.000231437
rs187105871	7	CNTNAP2	cg11491407	CACNA2D4	12	0.0675751	5.50415	8.83317e-08	0.000231437
rs187105871	7	CNTNAP2	cg25305703	CASC8	8	0.0675751	5.50415	8.83317e-08	0.000231437
rs187105871	7	CNTNAP2	cg24838345	MTSS1	8	0.0675751	5.50415	8.83317e-08	0.000231437
rs187105871	7	CNTNAP2	cg22856972	TBPL1	6	0.0675751	5.50415	8.83317e-08	0.000231437
rs187105871	7	CNTNAP2	cg13193840	ALPPL2	2	0.0675751	5.50415	8.83317e-08	0.000231437
rs187105871	7	CNTNAP2	cg14624207	LRP5	11	0.0675751	5.50415	8.83317e-08	0.000231437
rs187105871	7	CNTNAP2	cg05361530	GNG13	16	0.0675751	5.50415	8.83317e-08	0.000231437
rs187105871	7	CNTNAP2	cg14120703	NOTCH1	9	0.0675751	5.50415	8.83318e-08	0.000231437
rs187105871	7	CNTNAP2	cg05575921	AHRR	5	0.0675751	5.50415	8.83318e-08	0.000231437
rs187105871	7	CNTNAP2	cg16421726	ZRANB1	10	0.0675751	5.50415	8.83318e-08	0.000231437
rs187105871	7	CNTNAP2	cg26703534	AHRR	5	0.0675751	5.50415	8.83318e-08	0.000231437
rs187105871	7	CNTNAP2	cg01692968	SLC44A1	9	0.0675751	5.50415	8.83318e-08	0.000231437
rs187105871	7	CNTNAP2	cg27241845	ALPP	2	0.0675751	5.50415	8.83318e-08	0.000231437
rs187105871	7	CNTNAP2	cg21033965	CLEC20A	1	0.0675751	5.50415	8.83318e-08	0.000231437
rs187105871	7	CNTNAP2	cg10788371	LRRC32	11	0.0675751	5.50415	8.83318e-08	0.000231437
rs187105871	7	CNTNAP2	cg25189904	GNG12	1	0.0675751	5.50415	8.83318e-08	0.000231437
rs187105871	7	CNTNAP2	cg04776445	MSX1	4	0.0675751	5.50415	8.83318e-08	0.000231437
rs187105871	7	CNTNAP2	cg05992400	CYP2C18	10	0.0675751	5.50415	8.83318e-08	0.000231437
rs187105871	7	CNTNAP2	cg01940273	ALPPL2	2	0.0675751	5.50415	8.83318e-08	0.000231437
rs187105871	7	CNTNAP2	cg09267815	YTHDF3	8	0.0675751	5.50415	8.83318e-08	0.000231437
rs187105871	7	CNTNAP2	cg19254163	PTGDR2	11	0.0675751	5.50415	8.83318e-08	0.000231437
rs187105871	7	CNTNAP2	cg22288066	NOV	8	0.0675751	5.50415	8.83318e-08	0.000231437
rs187105871	7	CNTNAP2	cg14817490	AHRR	5	0.0675751	5.50415	8.83318e-08	0.000231437
rs187105871	7	CNTNAP2	cg24090911	AHRR	5	0.0675751	5.50415	8.83318e-08	0.000231437
rs187105871	7	CNTNAP2	cg14580211	SMIM3	5	0.0675751	5.50415	8.83318e-08	0.000231437
rs187105871	7	CNTNAP2	cg05951221	ALPPL2	2	0.0675751	5.50415	8.83318e-08	0.000231437
rs187105871	7	CNTNAP2	cg13740236	LSM6	4	0.0675751	5.50415	8.83318e-08	0.000231437
rs187105871	7	CNTNAP2	cg05469934	PDGFA	7	0.0675751	5.50415	8.83318e-08	0.000231437
rs187105871	7	CNTNAP2	cg16179182	VTRNA1-1	5	0.0675751	5.50415	8.83318e-08	0.000231437
rs187105871	7	CNTNAP2	cg26687670	OPN3	1	0.0675751	5.50415	8.83318e-08	0.000231437
rs187105871	7	CNTNAP2	cg07658936	ARHGAP44	17	0.0675751	5.50415	8.83318e-08	0.000231437
rs567037554	7	CNTNAP2	cg04524475	RNY1P5	13	0.0675751	5.50415	8.83317e-08	0.000231437
rs567037554	7	CNTNAP2	cg26589665	THSD4	15	0.0675751	5.50415	8.83317e-08	0.000231437
rs567037554	7	CNTNAP2	cg21161138	AHRR	5	0.0675751	5.50415	8.83317e-08	0.000231437
rs567037554	7	CNTNAP2	cg05396243	TMEM220-AS1	17	0.0675751	5.50415	8.83317e-08	0.000231437
rs567037554	7	CNTNAP2	cg25648203	AHRR	5	0.0675751	5.50415	8.83317e-08	0.000231437
rs567037554	7	CNTNAP2	cg02306995	SEMA5B	3	0.0675751	5.50415	8.83317e-08	0.000231437
rs567037554	7	CNTNAP2	cg03329539	ALPPL2	2	0.0675751	5.50415	8.83317e-08	0.000231437
rs567037554	7	CNTNAP2	cg05335388	ABTB2	11	0.0675751	5.50415	8.83317e-08	0.000231437
rs567037554	7	CNTNAP2	cg07991586	ADCY7	16	0.0675751	5.50415	8.83317e-08	0.000231437
rs567037554	7	CNTNAP2	cg21611682	LRP5	11	0.0675751	5.50415	8.83317e-08	0.000231437
rs567037554	7	CNTNAP2	cg11902777	AHRR	5	0.0675751	5.50415	8.83317e-08	0.000231437
rs567037554	7	CNTNAP2	cg06644428	ALPPL2	2	0.0675751	5.50415	8.83317e-08	0.000231437
rs567037554	7	CNTNAP2	cg21566642	ALPPL2	2	0.0675751	5.50415	8.83317e-08	0.000231437
rs567037554	7	CNTNAP2	cg18443392	LRP1	12	0.0675751	5.50415	8.83317e-08	0.000231437
rs567037554	7	CNTNAP2	cg03636183	F2RL3	19	0.0675751	5.50415	8.83317e-08	0.000231437
rs567037554	7	CNTNAP2	cg05460226	PIK3R5	17	0.0675751	5.50415	8.83317e-08	0.000231437
rs567037554	7	CNTNAP2	cg09022230	TNRC18	7	0.0675751	5.50415	8.83317e-08	0.000231437
rs567037554	7	CNTNAP2	cg06126421	IER3	6	0.0675751	5.50415	8.83317e-08	0.000231437
rs567037554	7	CNTNAP2	cg11491407	CACNA2D4	12	0.0675751	5.50415	8.83317e-08	0.000231437
rs567037554	7	CNTNAP2	cg25305703	CASC8	8	0.0675751	5.50415	8.83317e-08	0.000231437
rs567037554	7	CNTNAP2	cg24838345	MTSS1	8	0.0675751	5.50415	8.83317e-08	0.000231437
rs567037554	7	CNTNAP2	cg22856972	TBPL1	6	0.0675751	5.50415	8.83317e-08	0.000231437
rs567037554	7	CNTNAP2	cg13193840	ALPPL2	2	0.0675751	5.50415	8.83317e-08	0.000231437
rs567037554	7	CNTNAP2	cg14624207	LRP5	11	0.0675751	5.50415	8.83317e-08	0.000231437
rs567037554	7	CNTNAP2	cg05361530	GNG13	16	0.0675751	5.50415	8.83317e-08	0.000231437
rs567037554	7	CNTNAP2	cg14120703	NOTCH1	9	0.0675751	5.50415	8.83318e-08	0.000231437
rs567037554	7	CNTNAP2	cg05575921	AHRR	5	0.0675751	5.50415	8.83318e-08	0.000231437
rs567037554	7	CNTNAP2	cg16421726	ZRANB1	10	0.0675751	5.50415	8.83318e-08	0.000231437
rs567037554	7	CNTNAP2	cg26703534	AHRR	5	0.0675751	5.50415	8.83318e-08	0.000231437
rs567037554	7	CNTNAP2	cg01692968	SLC44A1	9	0.0675751	5.50415	8.83318e-08	0.000231437
rs567037554	7	CNTNAP2	cg27241845	ALPP	2	0.0675751	5.50415	8.83318e-08	0.000231437
rs567037554	7	CNTNAP2	cg21033965	CLEC20A	1	0.0675751	5.50415	8.83318e-08	0.000231437
rs567037554	7	CNTNAP2	cg10788371	LRRC32	11	0.0675751	5.50415	8.83318e-08	0.000231437
rs567037554	7	CNTNAP2	cg25189904	GNG12	1	0.0675751	5.50415	8.83318e-08	0.000231437
rs567037554	7	CNTNAP2	cg04776445	MSX1	4	0.0675751	5.50415	8.83318e-08	0.000231437
rs567037554	7	CNTNAP2	cg05992400	CYP2C18	10	0.0675751	5.50415	8.83318e-08	0.000231437
rs567037554	7	CNTNAP2	cg01940273	ALPPL2	2	0.0675751	5.50415	8.83318e-08	0.000231437
rs567037554	7	CNTNAP2	cg09267815	YTHDF3	8	0.0675751	5.50415	8.83318e-08	0.000231437
rs567037554	7	CNTNAP2	cg19254163	PTGDR2	11	0.0675751	5.50415	8.83318e-08	0.000231437
rs567037554	7	CNTNAP2	cg22288066	NOV	8	0.0675751	5.50415	8.83318e-08	0.000231437
rs567037554	7	CNTNAP2	cg14817490	AHRR	5	0.0675751	5.50415	8.83318e-08	0.000231437
rs567037554	7	CNTNAP2	cg24090911	AHRR	5	0.0675751	5.50415	8.83318e-08	0.000231437
rs567037554	7	CNTNAP2	cg14580211	SMIM3	5	0.0675751	5.50415	8.83318e-08	0.000231437
rs567037554	7	CNTNAP2	cg05951221	ALPPL2	2	0.0675751	5.50415	8.83318e-08	0.000231437
rs567037554	7	CNTNAP2	cg13740236	LSM6	4	0.0675751	5.50415	8.83318e-08	0.000231437
rs567037554	7	CNTNAP2	cg05469934	PDGFA	7	0.0675751	5.50415	8.83318e-08	0.000231437
rs567037554	7	CNTNAP2	cg16179182	VTRNA1-1	5	0.0675751	5.50415	8.83318e-08	0.000231437
rs567037554	7	CNTNAP2	cg26687670	OPN3	1	0.0675751	5.50415	8.83318e-08	0.000231437
rs567037554	7	CNTNAP2	cg07658936	ARHGAP44	17	0.0675751	5.50415	8.83318e-08	0.000231437
rs118107831	7	CNTNAP2	cg04524475	RNY1P5	13	0.0675751	5.50415	8.83317e-08	0.000231437
rs118107831	7	CNTNAP2	cg26589665	THSD4	15	0.0675751	5.50415	8.83317e-08	0.000231437
rs118107831	7	CNTNAP2	cg21161138	AHRR	5	0.0675751	5.50415	8.83317e-08	0.000231437
rs118107831	7	CNTNAP2	cg05396243	TMEM220-AS1	17	0.0675751	5.50415	8.83317e-08	0.000231437
rs118107831	7	CNTNAP2	cg25648203	AHRR	5	0.0675751	5.50415	8.83317e-08	0.000231437
rs118107831	7	CNTNAP2	cg02306995	SEMA5B	3	0.0675751	5.50415	8.83317e-08	0.000231437
rs118107831	7	CNTNAP2	cg03329539	ALPPL2	2	0.0675751	5.50415	8.83317e-08	0.000231437
rs118107831	7	CNTNAP2	cg05335388	ABTB2	11	0.0675751	5.50415	8.83317e-08	0.000231437
rs118107831	7	CNTNAP2	cg07991586	ADCY7	16	0.0675751	5.50415	8.83317e-08	0.000231437
rs118107831	7	CNTNAP2	cg21611682	LRP5	11	0.0675751	5.50415	8.83317e-08	0.000231437
rs118107831	7	CNTNAP2	cg11902777	AHRR	5	0.0675751	5.50415	8.83317e-08	0.000231437
rs118107831	7	CNTNAP2	cg06644428	ALPPL2	2	0.0675751	5.50415	8.83317e-08	0.000231437
rs118107831	7	CNTNAP2	cg21566642	ALPPL2	2	0.0675751	5.50415	8.83317e-08	0.000231437
rs118107831	7	CNTNAP2	cg18443392	LRP1	12	0.0675751	5.50415	8.83317e-08	0.000231437
rs118107831	7	CNTNAP2	cg03636183	F2RL3	19	0.0675751	5.50415	8.83317e-08	0.000231437
rs118107831	7	CNTNAP2	cg05460226	PIK3R5	17	0.0675751	5.50415	8.83317e-08	0.000231437
rs118107831	7	CNTNAP2	cg09022230	TNRC18	7	0.0675751	5.50415	8.83317e-08	0.000231437
rs118107831	7	CNTNAP2	cg06126421	IER3	6	0.0675751	5.50415	8.83317e-08	0.000231437
rs118107831	7	CNTNAP2	cg11491407	CACNA2D4	12	0.0675751	5.50415	8.83317e-08	0.000231437
rs118107831	7	CNTNAP2	cg25305703	CASC8	8	0.0675751	5.50415	8.83317e-08	0.000231437
rs118107831	7	CNTNAP2	cg24838345	MTSS1	8	0.0675751	5.50415	8.83317e-08	0.000231437
rs118107831	7	CNTNAP2	cg22856972	TBPL1	6	0.0675751	5.50415	8.83317e-08	0.000231437
rs118107831	7	CNTNAP2	cg13193840	ALPPL2	2	0.0675751	5.50415	8.83317e-08	0.000231437
rs118107831	7	CNTNAP2	cg14624207	LRP5	11	0.0675751	5.50415	8.83317e-08	0.000231437
rs118107831	7	CNTNAP2	cg05361530	GNG13	16	0.0675751	5.50415	8.83317e-08	0.000231437
rs118107831	7	CNTNAP2	cg14120703	NOTCH1	9	0.0675751	5.50415	8.83318e-08	0.000231437
rs118107831	7	CNTNAP2	cg05575921	AHRR	5	0.0675751	5.50415	8.83318e-08	0.000231437
rs118107831	7	CNTNAP2	cg16421726	ZRANB1	10	0.0675751	5.50415	8.83318e-08	0.000231437
rs118107831	7	CNTNAP2	cg26703534	AHRR	5	0.0675751	5.50415	8.83318e-08	0.000231437
rs118107831	7	CNTNAP2	cg01692968	SLC44A1	9	0.0675751	5.50415	8.83318e-08	0.000231437
rs118107831	7	CNTNAP2	cg27241845	ALPP	2	0.0675751	5.50415	8.83318e-08	0.000231437
rs118107831	7	CNTNAP2	cg21033965	CLEC20A	1	0.0675751	5.50415	8.83318e-08	0.000231437
rs118107831	7	CNTNAP2	cg10788371	LRRC32	11	0.0675751	5.50415	8.83318e-08	0.000231437
rs118107831	7	CNTNAP2	cg25189904	GNG12	1	0.0675751	5.50415	8.83318e-08	0.000231437
rs118107831	7	CNTNAP2	cg04776445	MSX1	4	0.0675751	5.50415	8.83318e-08	0.000231437
rs118107831	7	CNTNAP2	cg05992400	CYP2C18	10	0.0675751	5.50415	8.83318e-08	0.000231437
rs118107831	7	CNTNAP2	cg01940273	ALPPL2	2	0.0675751	5.50415	8.83318e-08	0.000231437
rs118107831	7	CNTNAP2	cg09267815	YTHDF3	8	0.0675751	5.50415	8.83318e-08	0.000231437
rs118107831	7	CNTNAP2	cg19254163	PTGDR2	11	0.0675751	5.50415	8.83318e-08	0.000231437
rs118107831	7	CNTNAP2	cg22288066	NOV	8	0.0675751	5.50415	8.83318e-08	0.000231437
rs118107831	7	CNTNAP2	cg14817490	AHRR	5	0.0675751	5.50415	8.83318e-08	0.000231437
rs118107831	7	CNTNAP2	cg24090911	AHRR	5	0.0675751	5.50415	8.83318e-08	0.000231437
rs118107831	7	CNTNAP2	cg14580211	SMIM3	5	0.0675751	5.50415	8.83318e-08	0.000231437
rs118107831	7	CNTNAP2	cg05951221	ALPPL2	2	0.0675751	5.50415	8.83318e-08	0.000231437
rs118107831	7	CNTNAP2	cg13740236	LSM6	4	0.0675751	5.50415	8.83318e-08	0.000231437
rs118107831	7	CNTNAP2	cg05469934	PDGFA	7	0.0675751	5.50415	8.83318e-08	0.000231437
rs118107831	7	CNTNAP2	cg16179182	VTRNA1-1	5	0.0675751	5.50415	8.83318e-08	0.000231437
rs118107831	7	CNTNAP2	cg26687670	OPN3	1	0.0675751	5.50415	8.83318e-08	0.000231437
rs118107831	7	CNTNAP2	cg07658936	ARHGAP44	17	0.0675751	5.50415	8.83318e-08	0.000231437
rs187857429	7	CNTNAP2	cg04524475	RNY1P5	13	0.0675751	5.50415	8.83317e-08	0.000231437
rs187857429	7	CNTNAP2	cg26589665	THSD4	15	0.0675751	5.50415	8.83317e-08	0.000231437
rs187857429	7	CNTNAP2	cg21161138	AHRR	5	0.0675751	5.50415	8.83317e-08	0.000231437
rs187857429	7	CNTNAP2	cg05396243	TMEM220-AS1	17	0.0675751	5.50415	8.83317e-08	0.000231437
rs187857429	7	CNTNAP2	cg25648203	AHRR	5	0.0675751	5.50415	8.83317e-08	0.000231437
rs187857429	7	CNTNAP2	cg02306995	SEMA5B	3	0.0675751	5.50415	8.83317e-08	0.000231437
rs187857429	7	CNTNAP2	cg03329539	ALPPL2	2	0.0675751	5.50415	8.83317e-08	0.000231437
rs187857429	7	CNTNAP2	cg05335388	ABTB2	11	0.0675751	5.50415	8.83317e-08	0.000231437
rs187857429	7	CNTNAP2	cg07991586	ADCY7	16	0.0675751	5.50415	8.83317e-08	0.000231437
rs187857429	7	CNTNAP2	cg21611682	LRP5	11	0.0675751	5.50415	8.83317e-08	0.000231437
rs187857429	7	CNTNAP2	cg11902777	AHRR	5	0.0675751	5.50415	8.83317e-08	0.000231437
rs187857429	7	CNTNAP2	cg06644428	ALPPL2	2	0.0675751	5.50415	8.83317e-08	0.000231437
rs187857429	7	CNTNAP2	cg21566642	ALPPL2	2	0.0675751	5.50415	8.83317e-08	0.000231437
rs187857429	7	CNTNAP2	cg18443392	LRP1	12	0.0675751	5.50415	8.83317e-08	0.000231437
rs187857429	7	CNTNAP2	cg03636183	F2RL3	19	0.0675751	5.50415	8.83317e-08	0.000231437
rs187857429	7	CNTNAP2	cg05460226	PIK3R5	17	0.0675751	5.50415	8.83317e-08	0.000231437
rs187857429	7	CNTNAP2	cg09022230	TNRC18	7	0.0675751	5.50415	8.83317e-08	0.000231437
rs187857429	7	CNTNAP2	cg06126421	IER3	6	0.0675751	5.50415	8.83317e-08	0.000231437
rs187857429	7	CNTNAP2	cg11491407	CACNA2D4	12	0.0675751	5.50415	8.83317e-08	0.000231437
rs187857429	7	CNTNAP2	cg25305703	CASC8	8	0.0675751	5.50415	8.83317e-08	0.000231437
rs187857429	7	CNTNAP2	cg24838345	MTSS1	8	0.0675751	5.50415	8.83317e-08	0.000231437
rs187857429	7	CNTNAP2	cg22856972	TBPL1	6	0.0675751	5.50415	8.83317e-08	0.000231437
rs187857429	7	CNTNAP2	cg13193840	ALPPL2	2	0.0675751	5.50415	8.83317e-08	0.000231437
rs187857429	7	CNTNAP2	cg14624207	LRP5	11	0.0675751	5.50415	8.83317e-08	0.000231437
rs187857429	7	CNTNAP2	cg05361530	GNG13	16	0.0675751	5.50415	8.83317e-08	0.000231437
rs187857429	7	CNTNAP2	cg14120703	NOTCH1	9	0.0675751	5.50415	8.83318e-08	0.000231437
rs187857429	7	CNTNAP2	cg05575921	AHRR	5	0.0675751	5.50415	8.83318e-08	0.000231437
rs187857429	7	CNTNAP2	cg16421726	ZRANB1	10	0.0675751	5.50415	8.83318e-08	0.000231437
rs187857429	7	CNTNAP2	cg26703534	AHRR	5	0.0675751	5.50415	8.83318e-08	0.000231437
rs187857429	7	CNTNAP2	cg01692968	SLC44A1	9	0.0675751	5.50415	8.83318e-08	0.000231437
rs187857429	7	CNTNAP2	cg27241845	ALPP	2	0.0675751	5.50415	8.83318e-08	0.000231437
rs187857429	7	CNTNAP2	cg21033965	CLEC20A	1	0.0675751	5.50415	8.83318e-08	0.000231437
rs187857429	7	CNTNAP2	cg10788371	LRRC32	11	0.0675751	5.50415	8.83318e-08	0.000231437
rs187857429	7	CNTNAP2	cg25189904	GNG12	1	0.0675751	5.50415	8.83318e-08	0.000231437
rs187857429	7	CNTNAP2	cg04776445	MSX1	4	0.0675751	5.50415	8.83318e-08	0.000231437
rs187857429	7	CNTNAP2	cg05992400	CYP2C18	10	0.0675751	5.50415	8.83318e-08	0.000231437
rs187857429	7	CNTNAP2	cg01940273	ALPPL2	2	0.0675751	5.50415	8.83318e-08	0.000231437
rs187857429	7	CNTNAP2	cg09267815	YTHDF3	8	0.0675751	5.50415	8.83318e-08	0.000231437
rs187857429	7	CNTNAP2	cg19254163	PTGDR2	11	0.0675751	5.50415	8.83318e-08	0.000231437
rs187857429	7	CNTNAP2	cg22288066	NOV	8	0.0675751	5.50415	8.83318e-08	0.000231437
rs187857429	7	CNTNAP2	cg14817490	AHRR	5	0.0675751	5.50415	8.83318e-08	0.000231437
rs187857429	7	CNTNAP2	cg24090911	AHRR	5	0.0675751	5.50415	8.83318e-08	0.000231437
rs187857429	7	CNTNAP2	cg14580211	SMIM3	5	0.0675751	5.50415	8.83318e-08	0.000231437
rs187857429	7	CNTNAP2	cg05951221	ALPPL2	2	0.0675751	5.50415	8.83318e-08	0.000231437
rs187857429	7	CNTNAP2	cg13740236	LSM6	4	0.0675751	5.50415	8.83318e-08	0.000231437
rs187857429	7	CNTNAP2	cg05469934	PDGFA	7	0.0675751	5.50415	8.83318e-08	0.000231437
rs187857429	7	CNTNAP2	cg16179182	VTRNA1-1	5	0.0675751	5.50415	8.83318e-08	0.000231437
rs187857429	7	CNTNAP2	cg26687670	OPN3	1	0.0675751	5.50415	8.83318e-08	0.000231437
rs187857429	7	CNTNAP2	cg07658936	ARHGAP44	17	0.0675751	5.50415	8.83318e-08	0.000231437
rs551800529	7	CNTNAP2	cg04524475	RNY1P5	13	0.0675751	5.50415	8.83317e-08	0.000231437
rs551800529	7	CNTNAP2	cg26589665	THSD4	15	0.0675751	5.50415	8.83317e-08	0.000231437
rs551800529	7	CNTNAP2	cg21161138	AHRR	5	0.0675751	5.50415	8.83317e-08	0.000231437
rs551800529	7	CNTNAP2	cg05396243	TMEM220-AS1	17	0.0675751	5.50415	8.83317e-08	0.000231437
rs551800529	7	CNTNAP2	cg25648203	AHRR	5	0.0675751	5.50415	8.83317e-08	0.000231437
rs551800529	7	CNTNAP2	cg02306995	SEMA5B	3	0.0675751	5.50415	8.83317e-08	0.000231437
rs551800529	7	CNTNAP2	cg03329539	ALPPL2	2	0.0675751	5.50415	8.83317e-08	0.000231437
rs551800529	7	CNTNAP2	cg05335388	ABTB2	11	0.0675751	5.50415	8.83317e-08	0.000231437
rs551800529	7	CNTNAP2	cg07991586	ADCY7	16	0.0675751	5.50415	8.83317e-08	0.000231437
rs551800529	7	CNTNAP2	cg21611682	LRP5	11	0.0675751	5.50415	8.83317e-08	0.000231437
rs551800529	7	CNTNAP2	cg11902777	AHRR	5	0.0675751	5.50415	8.83317e-08	0.000231437
rs551800529	7	CNTNAP2	cg06644428	ALPPL2	2	0.0675751	5.50415	8.83317e-08	0.000231437
rs551800529	7	CNTNAP2	cg21566642	ALPPL2	2	0.0675751	5.50415	8.83317e-08	0.000231437
rs551800529	7	CNTNAP2	cg18443392	LRP1	12	0.0675751	5.50415	8.83317e-08	0.000231437
rs551800529	7	CNTNAP2	cg03636183	F2RL3	19	0.0675751	5.50415	8.83317e-08	0.000231437
rs551800529	7	CNTNAP2	cg05460226	PIK3R5	17	0.0675751	5.50415	8.83317e-08	0.000231437
rs551800529	7	CNTNAP2	cg09022230	TNRC18	7	0.0675751	5.50415	8.83317e-08	0.000231437
rs551800529	7	CNTNAP2	cg06126421	IER3	6	0.0675751	5.50415	8.83317e-08	0.000231437
rs551800529	7	CNTNAP2	cg11491407	CACNA2D4	12	0.0675751	5.50415	8.83317e-08	0.000231437
rs551800529	7	CNTNAP2	cg25305703	CASC8	8	0.0675751	5.50415	8.83317e-08	0.000231437
rs551800529	7	CNTNAP2	cg24838345	MTSS1	8	0.0675751	5.50415	8.83317e-08	0.000231437
rs551800529	7	CNTNAP2	cg22856972	TBPL1	6	0.0675751	5.50415	8.83317e-08	0.000231437
rs551800529	7	CNTNAP2	cg13193840	ALPPL2	2	0.0675751	5.50415	8.83317e-08	0.000231437
rs551800529	7	CNTNAP2	cg14624207	LRP5	11	0.0675751	5.50415	8.83317e-08	0.000231437
rs551800529	7	CNTNAP2	cg05361530	GNG13	16	0.0675751	5.50415	8.83317e-08	0.000231437
rs551800529	7	CNTNAP2	cg14120703	NOTCH1	9	0.0675751	5.50415	8.83318e-08	0.000231437
rs551800529	7	CNTNAP2	cg05575921	AHRR	5	0.0675751	5.50415	8.83318e-08	0.000231437
rs551800529	7	CNTNAP2	cg16421726	ZRANB1	10	0.0675751	5.50415	8.83318e-08	0.000231437
rs551800529	7	CNTNAP2	cg26703534	AHRR	5	0.0675751	5.50415	8.83318e-08	0.000231437
rs551800529	7	CNTNAP2	cg01692968	SLC44A1	9	0.0675751	5.50415	8.83318e-08	0.000231437
rs551800529	7	CNTNAP2	cg27241845	ALPP	2	0.0675751	5.50415	8.83318e-08	0.000231437
rs551800529	7	CNTNAP2	cg21033965	CLEC20A	1	0.0675751	5.50415	8.83318e-08	0.000231437
rs551800529	7	CNTNAP2	cg10788371	LRRC32	11	0.0675751	5.50415	8.83318e-08	0.000231437
rs551800529	7	CNTNAP2	cg25189904	GNG12	1	0.0675751	5.50415	8.83318e-08	0.000231437
rs551800529	7	CNTNAP2	cg04776445	MSX1	4	0.0675751	5.50415	8.83318e-08	0.000231437
rs551800529	7	CNTNAP2	cg05992400	CYP2C18	10	0.0675751	5.50415	8.83318e-08	0.000231437
rs551800529	7	CNTNAP2	cg01940273	ALPPL2	2	0.0675751	5.50415	8.83318e-08	0.000231437
rs551800529	7	CNTNAP2	cg09267815	YTHDF3	8	0.0675751	5.50415	8.83318e-08	0.000231437
rs551800529	7	CNTNAP2	cg19254163	PTGDR2	11	0.0675751	5.50415	8.83318e-08	0.000231437
rs551800529	7	CNTNAP2	cg22288066	NOV	8	0.0675751	5.50415	8.83318e-08	0.000231437
rs551800529	7	CNTNAP2	cg14817490	AHRR	5	0.0675751	5.50415	8.83318e-08	0.000231437
rs551800529	7	CNTNAP2	cg24090911	AHRR	5	0.0675751	5.50415	8.83318e-08	0.000231437
rs551800529	7	CNTNAP2	cg14580211	SMIM3	5	0.0675751	5.50415	8.83318e-08	0.000231437
rs551800529	7	CNTNAP2	cg05951221	ALPPL2	2	0.0675751	5.50415	8.83318e-08	0.000231437
rs551800529	7	CNTNAP2	cg13740236	LSM6	4	0.0675751	5.50415	8.83318e-08	0.000231437
rs551800529	7	CNTNAP2	cg05469934	PDGFA	7	0.0675751	5.50415	8.83318e-08	0.000231437
rs551800529	7	CNTNAP2	cg16179182	VTRNA1-1	5	0.0675751	5.50415	8.83318e-08	0.000231437
rs551800529	7	CNTNAP2	cg26687670	OPN3	1	0.0675751	5.50415	8.83318e-08	0.000231437
rs551800529	7	CNTNAP2	cg07658936	ARHGAP44	17	0.0675751	5.50415	8.83318e-08	0.000231437
rs540204705	7	CNTNAP2	cg04524475	RNY1P5	13	0.0675751	5.50415	8.83317e-08	0.000231437
rs540204705	7	CNTNAP2	cg26589665	THSD4	15	0.0675751	5.50415	8.83317e-08	0.000231437
rs540204705	7	CNTNAP2	cg21161138	AHRR	5	0.0675751	5.50415	8.83317e-08	0.000231437
rs540204705	7	CNTNAP2	cg05396243	TMEM220-AS1	17	0.0675751	5.50415	8.83317e-08	0.000231437
rs540204705	7	CNTNAP2	cg25648203	AHRR	5	0.0675751	5.50415	8.83317e-08	0.000231437
rs540204705	7	CNTNAP2	cg02306995	SEMA5B	3	0.0675751	5.50415	8.83317e-08	0.000231437
rs540204705	7	CNTNAP2	cg03329539	ALPPL2	2	0.0675751	5.50415	8.83317e-08	0.000231437
rs540204705	7	CNTNAP2	cg05335388	ABTB2	11	0.0675751	5.50415	8.83317e-08	0.000231437
rs540204705	7	CNTNAP2	cg07991586	ADCY7	16	0.0675751	5.50415	8.83317e-08	0.000231437
rs540204705	7	CNTNAP2	cg21611682	LRP5	11	0.0675751	5.50415	8.83317e-08	0.000231437
rs540204705	7	CNTNAP2	cg11902777	AHRR	5	0.0675751	5.50415	8.83317e-08	0.000231437
rs540204705	7	CNTNAP2	cg06644428	ALPPL2	2	0.0675751	5.50415	8.83317e-08	0.000231437
rs540204705	7	CNTNAP2	cg21566642	ALPPL2	2	0.0675751	5.50415	8.83317e-08	0.000231437
rs540204705	7	CNTNAP2	cg18443392	LRP1	12	0.0675751	5.50415	8.83317e-08	0.000231437
rs540204705	7	CNTNAP2	cg03636183	F2RL3	19	0.0675751	5.50415	8.83317e-08	0.000231437
rs540204705	7	CNTNAP2	cg05460226	PIK3R5	17	0.0675751	5.50415	8.83317e-08	0.000231437
rs540204705	7	CNTNAP2	cg09022230	TNRC18	7	0.0675751	5.50415	8.83317e-08	0.000231437
rs540204705	7	CNTNAP2	cg06126421	IER3	6	0.0675751	5.50415	8.83317e-08	0.000231437
rs540204705	7	CNTNAP2	cg11491407	CACNA2D4	12	0.0675751	5.50415	8.83317e-08	0.000231437
rs540204705	7	CNTNAP2	cg25305703	CASC8	8	0.0675751	5.50415	8.83317e-08	0.000231437
rs540204705	7	CNTNAP2	cg24838345	MTSS1	8	0.0675751	5.50415	8.83317e-08	0.000231437
rs540204705	7	CNTNAP2	cg22856972	TBPL1	6	0.0675751	5.50415	8.83317e-08	0.000231437
rs540204705	7	CNTNAP2	cg13193840	ALPPL2	2	0.0675751	5.50415	8.83317e-08	0.000231437
rs540204705	7	CNTNAP2	cg14624207	LRP5	11	0.0675751	5.50415	8.83317e-08	0.000231437
rs540204705	7	CNTNAP2	cg05361530	GNG13	16	0.0675751	5.50415	8.83317e-08	0.000231437
rs540204705	7	CNTNAP2	cg14120703	NOTCH1	9	0.0675751	5.50415	8.83318e-08	0.000231437
rs540204705	7	CNTNAP2	cg05575921	AHRR	5	0.0675751	5.50415	8.83318e-08	0.000231437
rs540204705	7	CNTNAP2	cg16421726	ZRANB1	10	0.0675751	5.50415	8.83318e-08	0.000231437
rs540204705	7	CNTNAP2	cg26703534	AHRR	5	0.0675751	5.50415	8.83318e-08	0.000231437
rs540204705	7	CNTNAP2	cg01692968	SLC44A1	9	0.0675751	5.50415	8.83318e-08	0.000231437
rs540204705	7	CNTNAP2	cg27241845	ALPP	2	0.0675751	5.50415	8.83318e-08	0.000231437
rs540204705	7	CNTNAP2	cg21033965	CLEC20A	1	0.0675751	5.50415	8.83318e-08	0.000231437
rs540204705	7	CNTNAP2	cg10788371	LRRC32	11	0.0675751	5.50415	8.83318e-08	0.000231437
rs540204705	7	CNTNAP2	cg25189904	GNG12	1	0.0675751	5.50415	8.83318e-08	0.000231437
rs540204705	7	CNTNAP2	cg04776445	MSX1	4	0.0675751	5.50415	8.83318e-08	0.000231437
rs540204705	7	CNTNAP2	cg05992400	CYP2C18	10	0.0675751	5.50415	8.83318e-08	0.000231437
rs540204705	7	CNTNAP2	cg01940273	ALPPL2	2	0.0675751	5.50415	8.83318e-08	0.000231437
rs540204705	7	CNTNAP2	cg09267815	YTHDF3	8	0.0675751	5.50415	8.83318e-08	0.000231437
rs540204705	7	CNTNAP2	cg19254163	PTGDR2	11	0.0675751	5.50415	8.83318e-08	0.000231437
rs540204705	7	CNTNAP2	cg22288066	NOV	8	0.0675751	5.50415	8.83318e-08	0.000231437
rs540204705	7	CNTNAP2	cg14817490	AHRR	5	0.0675751	5.50415	8.83318e-08	0.000231437
rs540204705	7	CNTNAP2	cg24090911	AHRR	5	0.0675751	5.50415	8.83318e-08	0.000231437
rs540204705	7	CNTNAP2	cg14580211	SMIM3	5	0.0675751	5.50415	8.83318e-08	0.000231437
rs540204705	7	CNTNAP2	cg05951221	ALPPL2	2	0.0675751	5.50415	8.83318e-08	0.000231437
rs540204705	7	CNTNAP2	cg13740236	LSM6	4	0.0675751	5.50415	8.83318e-08	0.000231437
rs540204705	7	CNTNAP2	cg05469934	PDGFA	7	0.0675751	5.50415	8.83318e-08	0.000231437
rs540204705	7	CNTNAP2	cg16179182	VTRNA1-1	5	0.0675751	5.50415	8.83318e-08	0.000231437
rs540204705	7	CNTNAP2	cg26687670	OPN3	1	0.0675751	5.50415	8.83318e-08	0.000231437
rs540204705	7	CNTNAP2	cg07658936	ARHGAP44	17	0.0675751	5.50415	8.83318e-08	0.000231437
rs78703624	5	EDIL3	cg01899089	AHRR	5	-0.128496	-5.93555	9.25088e-09	0.000231437
rs3776908	5	EDIL3	cg01899089	AHRR	5	-0.128496	-5.93555	9.25088e-09	0.000231437
rs75040361	5	EDIL3	cg01899089	AHRR	5	-0.128496	-5.93555	9.25088e-09	0.000231437
rs551879778	8	YTHDF3	cg01899089	AHRR	5	-0.128496	-5.93555	9.25088e-09	0.000231437
rs539350648	8	YTHDF3	cg01899089	AHRR	5	-0.128496	-5.93555	9.25088e-09	0.000231437
rs548904360	8	YTHDF3	cg01899089	AHRR	5	-0.128496	-5.93555	9.25088e-09	0.000231437
rs11556260	8	YTHDF3	cg01899089	AHRR	5	-0.128496	-5.93555	9.25088e-09	0.000231437
rs144659082	8	YTHDF3	cg01899089	AHRR	5	-0.128496	-5.93555	9.25088e-09	0.000231437
rs189662911	8	YTHDF3	cg01899089	AHRR	5	-0.128496	-5.93555	9.25088e-09	0.000231437
rs551231064	8	YTHDF3	cg01899089	AHRR	5	-0.128496	-5.93555	9.25088e-09	0.000231437
rs577514826	8	NOV	cg01899089	AHRR	5	-0.128496	-5.93555	9.25088e-09	0.000231437
rs143862563	8	MTSS1	cg01899089	AHRR	5	-0.128496	-5.93555	9.25088e-09	0.000231437
rs547803224	8	CASC8	cg01899089	AHRR	5	-0.128496	-5.93555	9.25088e-09	0.000231437
rs10098876	8	CASC8	cg01899089	AHRR	5	-0.128496	-5.93555	9.25088e-09	0.000231437
rs190974523	9	SLC44A1	cg01899089	AHRR	5	-0.128496	-5.93555	9.25088e-09	0.000231437
rs184010399	11	ABTB2	cg01899089	AHRR	5	-0.128496	-5.93555	9.25088e-09	0.000231437
rs149717201	11	ABTB2	cg01899089	AHRR	5	-0.128496	-5.93555	9.25088e-09	0.000231437
rs113109759	13	RNY1P5	cg01899089	AHRR	5	-0.128496	-5.93555	9.25088e-09	0.000231437
rs531936773	15	THSD4	cg01899089	AHRR	5	-0.128496	-5.93555	9.25088e-09	0.000231437
rs182226240	15	THSD4	cg01899089	AHRR	5	-0.128496	-5.93555	9.25088e-09	0.000231437
rs139416332	1	OPN3	cg01899089	AHRR	5	-0.0728632	-5.88348	1.22259e-08	0.000231437
rs9770807	7	PDGFA	cg10961758	EDIL3	5	-0.14273	-5.40174	1.4817e-07	0.000387406
rs202189238	7	PDGFA	cg10961758	EDIL3	5	-0.14273	-5.40174	1.4817e-07	0.000387406
rs34398639	12	LRP1	cg10961758	EDIL3	5	-0.0422051	-5.29067	2.57561e-07	0.000672014
rs181971945	12	LRP1	cg10961758	EDIL3	5	-0.0422051	-5.29067	2.57561e-07	0.000672014
rs12546361	8	YTHDF3	cg10961758	EDIL3	5	0.0264	5.00235	1.0391e-06	0.0026721
rs117851412	8	YTHDF3	cg10961758	EDIL3	5	0.0264	5.00235	1.0391e-06	0.0026721
rs140434097	8	YTHDF3	cg10961758	EDIL3	5	0.0264	5.00235	1.0391e-06	0.0026721
rs36149746	8	YTHDF3	cg10961758	EDIL3	5	0.0264	5.00235	1.0391e-06	0.0026721
rs4739052	8	YTHDF3	cg10961758	EDIL3	5	0.0264	5.00235	1.0391e-06	0.0026721
rs12544951	8	YTHDF3	cg10961758	EDIL3	5	0.0264	5.00235	1.0391e-06	0.0026721
rs12547433	8	YTHDF3	cg10961758	EDIL3	5	0.0264	5.00235	1.0391e-06	0.0026721
rs12547512	8	YTHDF3	cg10961758	EDIL3	5	0.0264	5.00235	1.0391e-06	0.0026721
rs12548154	8	YTHDF3	cg10961758	EDIL3	5	0.0264	5.00235	1.0391e-06	0.0026721
rs80207648	8	YTHDF3	cg10961758	EDIL3	5	0.0264	5.00235	1.0391e-06	0.0026721
rs75465857	8	YTHDF3	cg10961758	EDIL3	5	0.0264	5.00235	1.0391e-06	0.0026721
rs144678157	8	YTHDF3	cg10961758	EDIL3	5	0.0264	5.00235	1.0391e-06	0.0026721
rs78106874	8	YTHDF3	cg10961758	EDIL3	5	0.0264	5.00235	1.0391e-06	0.0026721
rs117158485	8	YTHDF3	cg10961758	EDIL3	5	0.0264	5.00235	1.0391e-06	0.0026721
rs182962504	8	CASC8	cg10961758	EDIL3	5	0.0931128	4.98755	1.11445e-06	0.00282522
rs190522906	8	MTSS1	cg21322436	CNTNAP2	7	0.0112075	4.97995	1.15515e-06	0.00282522
rs190522906	8	MTSS1	cg26687670	OPN3	1	0.0112075	4.97995	1.15515e-06	0.00282522
rs190522906	8	MTSS1	cg22288066	NOV	8	0.0112075	4.97995	1.15515e-06	0.00282522
rs190522906	8	MTSS1	cg18443392	LRP1	12	0.0112075	4.97995	1.15515e-06	0.00282522
rs190522906	8	MTSS1	cg25648203	AHRR	5	0.0112075	4.97995	1.15515e-06	0.00282522
rs190522906	8	MTSS1	cg02306995	SEMA5B	3	0.0112075	4.97995	1.15515e-06	0.00282522
rs190522906	8	MTSS1	cg21611682	LRP5	11	0.0112075	4.97995	1.15515e-06	0.00282522
rs190522906	8	MTSS1	cg21566642	ALPPL2	2	0.0112075	4.97995	1.15515e-06	0.00282522
rs190522906	8	MTSS1	cg16179182	VTRNA1-1	5	0.0112075	4.97995	1.15515e-06	0.00282522
rs190522906	8	MTSS1	cg13193840	ALPPL2	2	0.0112075	4.97995	1.15515e-06	0.00282522
rs190522906	8	MTSS1	cg05335388	ABTB2	11	0.0112075	4.97995	1.15515e-06	0.00282522
rs190522906	8	MTSS1	cg03329539	ALPPL2	2	0.0112075	4.97995	1.15515e-06	0.00282522
rs190522906	8	MTSS1	cg14120703	NOTCH1	9	0.0112075	4.97995	1.15515e-06	0.00282522
rs190522906	8	MTSS1	cg09022230	TNRC18	7	0.0112075	4.97995	1.15515e-06	0.00282522
rs190522906	8	MTSS1	cg13740236	LSM6	4	0.0112075	4.97995	1.15515e-06	0.00282522
rs190522906	8	MTSS1	cg14624207	LRP5	11	0.0112075	4.97995	1.15515e-06	0.00282522
rs190522906	8	MTSS1	cg14817490	AHRR	5	0.0112075	4.97995	1.15515e-06	0.00282522
rs190522906	8	MTSS1	cg04524475	RNY1P5	13	0.0112075	4.97995	1.15515e-06	0.00282522
rs190522906	8	MTSS1	cg06644428	ALPPL2	2	0.0112075	4.97995	1.15515e-06	0.00282522
rs190522906	8	MTSS1	cg05469934	PDGFA	7	0.0112075	4.97995	1.15515e-06	0.00282522
rs190522906	8	MTSS1	cg05361530	GNG13	16	0.0112075	4.97995	1.15515e-06	0.00282522
rs190522906	8	MTSS1	cg07658936	ARHGAP44	17	0.0112075	4.97995	1.15515e-06	0.00282522
rs190522906	8	MTSS1	cg10788371	LRRC32	11	0.0112075	4.97995	1.15515e-06	0.00282522
rs190522906	8	MTSS1	cg26589665	THSD4	15	0.0112075	4.97995	1.15515e-06	0.00282522
rs190522906	8	MTSS1	cg06126421	IER3	6	0.0112075	4.97995	1.15515e-06	0.00282522
rs190522906	8	MTSS1	cg21033965	CLEC20A	1	0.0112075	4.97995	1.15515e-06	0.00282522
rs190522906	8	MTSS1	cg24090911	AHRR	5	0.0112075	4.97995	1.15515e-06	0.00282522
rs190522906	8	MTSS1	cg09267815	YTHDF3	8	0.0112075	4.97995	1.15515e-06	0.00282522
rs190522906	8	MTSS1	cg03636183	F2RL3	19	0.0112075	4.97995	1.15515e-06	0.00282522
rs190522906	8	MTSS1	cg05460226	PIK3R5	17	0.0112075	4.97995	1.15515e-06	0.00282522
rs190522906	8	MTSS1	cg11491407	CACNA2D4	12	0.0112075	4.97995	1.15515e-06	0.00282522
rs190522906	8	MTSS1	cg01692968	SLC44A1	9	0.0112075	4.97995	1.15515e-06	0.00282522
rs190522906	8	MTSS1	cg04776445	MSX1	4	0.0112075	4.97995	1.15515e-06	0.00282522
rs190522906	8	MTSS1	cg05951221	ALPPL2	2	0.0112075	4.97995	1.15515e-06	0.00282522
rs190522906	8	MTSS1	cg11902777	AHRR	5	0.0112075	4.97995	1.15515e-06	0.00282522
rs190522906	8	MTSS1	cg25189904	GNG12	1	0.0112075	4.97995	1.15515e-06	0.00282522
rs190522906	8	MTSS1	cg22856972	TBPL1	6	0.0112075	4.97995	1.15515e-06	0.00282522
rs190522906	8	MTSS1	cg27241845	ALPP	2	0.0112075	4.97995	1.15515e-06	0.00282522
rs190522906	8	MTSS1	cg16421726	ZRANB1	10	0.0112075	4.97995	1.15515e-06	0.00282522
rs190522906	8	MTSS1	cg26703534	AHRR	5	0.0112075	4.97995	1.15515e-06	0.00282522
rs190522906	8	MTSS1	cg05575921	AHRR	5	0.0112075	4.97995	1.15515e-06	0.00282522
rs190522906	8	MTSS1	cg01940273	ALPPL2	2	0.0112075	4.97995	1.15515e-06	0.00282522
rs190522906	8	MTSS1	cg14580211	SMIM3	5	0.0112075	4.97995	1.15515e-06	0.00282522
rs190522906	8	MTSS1	cg07991586	ADCY7	16	0.0112075	4.97995	1.15515e-06	0.00282522
rs190522906	8	MTSS1	cg25949550	CNTNAP2	7	0.0112075	4.97995	1.15515e-06	0.00282522
rs190522906	8	MTSS1	cg05396243	TMEM220-AS1	17	0.0112075	4.97995	1.15515e-06	0.00282522
rs190522906	8	MTSS1	cg05992400	CYP2C18	10	0.0112075	4.97995	1.15515e-06	0.00282522
rs190522906	8	MTSS1	cg21161138	AHRR	5	0.0112075	4.97995	1.15515e-06	0.00282522
rs190522906	8	MTSS1	cg19254163	PTGDR2	11	0.0112075	4.97995	1.15515e-06	0.00282522
rs140700906	8	YTHDF3	cg10961758	EDIL3	5	0.0309141	4.85436	2.07759e-06	0.00394496
rs146211065	15	THSD4	cg10961758	EDIL3	5	-0.0810241	-4.76907	3.07505e-06	0.00394496
rs181094685	2	ALPPL2	cg10961758	EDIL3	5	0.0794093	4.75605	3.26316e-06	0.00394496
rs184369560	3	SEMA5B	cg11902777	AHRR	5	-0.0342962	-4.73114	3.65447e-06	0.00394496
rs187102886	3	SEMA5B	cg11902777	AHRR	5	-0.0342962	-4.73114	3.65447e-06	0.00394496
rs144126726	7	CNTNAP2	cg11902777	AHRR	5	-0.0342962	-4.73114	3.65447e-06	0.00394496
rs190080760	7	CNTNAP2	cg11902777	AHRR	5	-0.0342962	-4.73114	3.65447e-06	0.00394496
rs150383431	7	CNTNAP2	cg11902777	AHRR	5	-0.0342962	-4.73114	3.65447e-06	0.00394496
rs190786382	7	CNTNAP2	cg11902777	AHRR	5	-0.0342962	-4.73114	3.65447e-06	0.00394496
rs530617616	7	CNTNAP2	cg11902777	AHRR	5	-0.0342962	-4.73114	3.65447e-06	0.00394496
rs569576643	7	CNTNAP2	cg11902777	AHRR	5	-0.0342962	-4.73114	3.65447e-06	0.00394496
rs77943326	7	CNTNAP2	cg11902777	AHRR	5	-0.0342962	-4.73114	3.65447e-06	0.00394496
rs143121597	8	MTSS1	cg11902777	AHRR	5	-0.0342962	-4.73114	3.65447e-06	0.00394496
rs146978314	9	NOTCH1	cg11902777	AHRR	5	-0.0342962	-4.73114	3.65447e-06	0.00394496
rs141550316	16	GNG13	cg11902777	AHRR	5	-0.0342962	-4.73114	3.65447e-06	0.00394496
rs139951304	16	GNG13	cg11902777	AHRR	5	-0.0342962	-4.73114	3.65447e-06	0.00394496
rs150535361,COSM30458,COSM3691218,COSM4063232,COSM4063233	16	GNG13	cg11902777	AHRR	5	-0.0342962	-4.73114	3.65447e-06	0.00394496
rs147491946	16	GNG13	cg11902777	AHRR	5	-0.0342962	-4.73114	3.65447e-06	0.00394496
rs147163457	16	GNG13	cg11902777	AHRR	5	-0.0342962	-4.73114	3.65447e-06	0.00394496
rs111320887	16	GNG13	cg11902777	AHRR	5	-0.0342962	-4.73114	3.65447e-06	0.00394496
rs7202134	16	GNG13	cg11902777	AHRR	5	-0.0342962	-4.73114	3.65447e-06	0.00394496
rs73493245	16	GNG13	cg11902777	AHRR	5	-0.0342962	-4.73114	3.65447e-06	0.00394496
rs111680125	16	GNG13	cg11902777	AHRR	5	-0.0342962	-4.73114	3.65447e-06	0.00394496
rs112238350	16	GNG13	cg11902777	AHRR	5	-0.0342962	-4.73114	3.65447e-06	0.00394496
rs111636332	16	GNG13	cg11902777	AHRR	5	-0.0342962	-4.73114	3.65447e-06	0.00394496
rs374147895	5	AHRR	cg02306995	SEMA5B	3	-0.0342962	-4.73114	3.65447e-06	0.00394496
rs375697271	5	AHRR	cg02306995	SEMA5B	3	-0.0342962	-4.73114	3.65447e-06	0.00394496
rs144645498	5	AHRR	cg02306995	SEMA5B	3	-0.0342962	-4.73114	3.65447e-06	0.00394496
rs144126726	7	CNTNAP2	cg02306995	SEMA5B	3	-0.0342962	-4.73114	3.65447e-06	0.00394496
rs190080760	7	CNTNAP2	cg02306995	SEMA5B	3	-0.0342962	-4.73114	3.65447e-06	0.00394496
rs150383431	7	CNTNAP2	cg02306995	SEMA5B	3	-0.0342962	-4.73114	3.65447e-06	0.00394496
rs190786382	7	CNTNAP2	cg02306995	SEMA5B	3	-0.0342962	-4.73114	3.65447e-06	0.00394496
rs530617616	7	CNTNAP2	cg02306995	SEMA5B	3	-0.0342962	-4.73114	3.65447e-06	0.00394496
rs569576643	7	CNTNAP2	cg02306995	SEMA5B	3	-0.0342962	-4.73114	3.65447e-06	0.00394496
rs77943326	7	CNTNAP2	cg02306995	SEMA5B	3	-0.0342962	-4.73114	3.65447e-06	0.00394496
rs143121597	8	MTSS1	cg02306995	SEMA5B	3	-0.0342962	-4.73114	3.65447e-06	0.00394496
rs146978314	9	NOTCH1	cg02306995	SEMA5B	3	-0.0342962	-4.73114	3.65447e-06	0.00394496
rs141550316	16	GNG13	cg02306995	SEMA5B	3	-0.0342962	-4.73114	3.65447e-06	0.00394496
rs139951304	16	GNG13	cg02306995	SEMA5B	3	-0.0342962	-4.73114	3.65447e-06	0.00394496
rs150535361,COSM30458,COSM3691218,COSM4063232,COSM4063233	16	GNG13	cg02306995	SEMA5B	3	-0.0342962	-4.73114	3.65447e-06	0.00394496
rs147491946	16	GNG13	cg02306995	SEMA5B	3	-0.0342962	-4.73114	3.65447e-06	0.00394496
rs147163457	16	GNG13	cg02306995	SEMA5B	3	-0.0342962	-4.73114	3.65447e-06	0.00394496
rs111320887	16	GNG13	cg02306995	SEMA5B	3	-0.0342962	-4.73114	3.65447e-06	0.00394496
rs7202134	16	GNG13	cg02306995	SEMA5B	3	-0.0342962	-4.73114	3.65447e-06	0.00394496
rs73493245	16	GNG13	cg02306995	SEMA5B	3	-0.0342962	-4.73114	3.65447e-06	0.00394496
rs111680125	16	GNG13	cg02306995	SEMA5B	3	-0.0342962	-4.73114	3.65447e-06	0.00394496
rs112238350	16	GNG13	cg02306995	SEMA5B	3	-0.0342962	-4.73114	3.65447e-06	0.00394496
rs111636332	16	GNG13	cg02306995	SEMA5B	3	-0.0342962	-4.73114	3.65447e-06	0.00394496
rs184369560	3	SEMA5B	cg05396243	TMEM220-AS1	17	-0.0342962	-4.73114	3.65447e-06	0.00394496
rs187102886	3	SEMA5B	cg05396243	TMEM220-AS1	17	-0.0342962	-4.73114	3.65447e-06	0.00394496
rs374147895	5	AHRR	cg05396243	TMEM220-AS1	17	-0.0342962	-4.73114	3.65447e-06	0.00394496
rs375697271	5	AHRR	cg05396243	TMEM220-AS1	17	-0.0342962	-4.73114	3.65447e-06	0.00394496
rs144645498	5	AHRR	cg05396243	TMEM220-AS1	17	-0.0342962	-4.73114	3.65447e-06	0.00394496
rs144126726	7	CNTNAP2	cg05396243	TMEM220-AS1	17	-0.0342962	-4.73114	3.65447e-06	0.00394496
rs190080760	7	CNTNAP2	cg05396243	TMEM220-AS1	17	-0.0342962	-4.73114	3.65447e-06	0.00394496
rs150383431	7	CNTNAP2	cg05396243	TMEM220-AS1	17	-0.0342962	-4.73114	3.65447e-06	0.00394496
rs190786382	7	CNTNAP2	cg05396243	TMEM220-AS1	17	-0.0342962	-4.73114	3.65447e-06	0.00394496
rs530617616	7	CNTNAP2	cg05396243	TMEM220-AS1	17	-0.0342962	-4.73114	3.65447e-06	0.00394496
rs569576643	7	CNTNAP2	cg05396243	TMEM220-AS1	17	-0.0342962	-4.73114	3.65447e-06	0.00394496
rs77943326	7	CNTNAP2	cg05396243	TMEM220-AS1	17	-0.0342962	-4.73114	3.65447e-06	0.00394496
rs143121597	8	MTSS1	cg05396243	TMEM220-AS1	17	-0.0342962	-4.73114	3.65447e-06	0.00394496
rs146978314	9	NOTCH1	cg05396243	TMEM220-AS1	17	-0.0342962	-4.73114	3.65447e-06	0.00394496
rs141550316	16	GNG13	cg05396243	TMEM220-AS1	17	-0.0342962	-4.73114	3.65447e-06	0.00394496
rs139951304	16	GNG13	cg05396243	TMEM220-AS1	17	-0.0342962	-4.73114	3.65447e-06	0.00394496
rs150535361,COSM30458,COSM3691218,COSM4063232,COSM4063233	16	GNG13	cg05396243	TMEM220-AS1	17	-0.0342962	-4.73114	3.65447e-06	0.00394496
rs147491946	16	GNG13	cg05396243	TMEM220-AS1	17	-0.0342962	-4.73114	3.65447e-06	0.00394496
rs147163457	16	GNG13	cg05396243	TMEM220-AS1	17	-0.0342962	-4.73114	3.65447e-06	0.00394496
rs111320887	16	GNG13	cg05396243	TMEM220-AS1	17	-0.0342962	-4.73114	3.65447e-06	0.00394496
rs7202134	16	GNG13	cg05396243	TMEM220-AS1	17	-0.0342962	-4.73114	3.65447e-06	0.00394496
rs73493245	16	GNG13	cg05396243	TMEM220-AS1	17	-0.0342962	-4.73114	3.65447e-06	0.00394496
rs111680125	16	GNG13	cg05396243	TMEM220-AS1	17	-0.0342962	-4.73114	3.65447e-06	0.00394496
rs112238350	16	GNG13	cg05396243	TMEM220-AS1	17	-0.0342962	-4.73114	3.65447e-06	0.00394496
rs111636332	16	GNG13	cg05396243	TMEM220-AS1	17	-0.0342962	-4.73114	3.65447e-06	0.00394496
rs184369560	3	SEMA5B	cg05460226	PIK3R5	17	-0.0342962	-4.73114	3.65447e-06	0.00394496
rs187102886	3	SEMA5B	cg05460226	PIK3R5	17	-0.0342962	-4.73114	3.65447e-06	0.00394496
rs374147895	5	AHRR	cg05460226	PIK3R5	17	-0.0342962	-4.73114	3.65447e-06	0.00394496
rs375697271	5	AHRR	cg05460226	PIK3R5	17	-0.0342962	-4.73114	3.65447e-06	0.00394496
rs144645498	5	AHRR	cg05460226	PIK3R5	17	-0.0342962	-4.73114	3.65447e-06	0.00394496
rs144126726	7	CNTNAP2	cg05460226	PIK3R5	17	-0.0342962	-4.73114	3.65447e-06	0.00394496
rs190080760	7	CNTNAP2	cg05460226	PIK3R5	17	-0.0342962	-4.73114	3.65447e-06	0.00394496
rs150383431	7	CNTNAP2	cg05460226	PIK3R5	17	-0.0342962	-4.73114	3.65447e-06	0.00394496
rs190786382	7	CNTNAP2	cg05460226	PIK3R5	17	-0.0342962	-4.73114	3.65447e-06	0.00394496
rs530617616	7	CNTNAP2	cg05460226	PIK3R5	17	-0.0342962	-4.73114	3.65447e-06	0.00394496
rs569576643	7	CNTNAP2	cg05460226	PIK3R5	17	-0.0342962	-4.73114	3.65447e-06	0.00394496
rs77943326	7	CNTNAP2	cg05460226	PIK3R5	17	-0.0342962	-4.73114	3.65447e-06	0.00394496
rs143121597	8	MTSS1	cg05460226	PIK3R5	17	-0.0342962	-4.73114	3.65447e-06	0.00394496
rs146978314	9	NOTCH1	cg05460226	PIK3R5	17	-0.0342962	-4.73114	3.65447e-06	0.00394496
rs141550316	16	GNG13	cg05460226	PIK3R5	17	-0.0342962	-4.73114	3.65447e-06	0.00394496
rs139951304	16	GNG13	cg05460226	PIK3R5	17	-0.0342962	-4.73114	3.65447e-06	0.00394496
rs150535361,COSM30458,COSM3691218,COSM4063232,COSM4063233	16	GNG13	cg05460226	PIK3R5	17	-0.0342962	-4.73114	3.65447e-06	0.00394496
rs147491946	16	GNG13	cg05460226	PIK3R5	17	-0.0342962	-4.73114	3.65447e-06	0.00394496
rs147163457	16	GNG13	cg05460226	PIK3R5	17	-0.0342962	-4.73114	3.65447e-06	0.00394496
rs111320887	16	GNG13	cg05460226	PIK3R5	17	-0.0342962	-4.73114	3.65447e-06	0.00394496
rs7202134	16	GNG13	cg05460226	PIK3R5	17	-0.0342962	-4.73114	3.65447e-06	0.00394496
rs73493245	16	GNG13	cg05460226	PIK3R5	17	-0.0342962	-4.73114	3.65447e-06	0.00394496
rs111680125	16	GNG13	cg05460226	PIK3R5	17	-0.0342962	-4.73114	3.65447e-06	0.00394496
rs112238350	16	GNG13	cg05460226	PIK3R5	17	-0.0342962	-4.73114	3.65447e-06	0.00394496
rs111636332	16	GNG13	cg05460226	PIK3R5	17	-0.0342962	-4.73114	3.65447e-06	0.00394496
rs184369560	3	SEMA5B	cg21161138	AHRR	5	-0.0342962	-4.73114	3.65447e-06	0.00394496
rs187102886	3	SEMA5B	cg21161138	AHRR	5	-0.0342962	-4.73114	3.65447e-06	0.00394496
rs144126726	7	CNTNAP2	cg21161138	AHRR	5	-0.0342962	-4.73114	3.65447e-06	0.00394496
rs190080760	7	CNTNAP2	cg21161138	AHRR	5	-0.0342962	-4.73114	3.65447e-06	0.00394496
rs150383431	7	CNTNAP2	cg21161138	AHRR	5	-0.0342962	-4.73114	3.65447e-06	0.00394496
rs190786382	7	CNTNAP2	cg21161138	AHRR	5	-0.0342962	-4.73114	3.65447e-06	0.00394496
rs530617616	7	CNTNAP2	cg21161138	AHRR	5	-0.0342962	-4.73114	3.65447e-06	0.00394496
rs569576643	7	CNTNAP2	cg21161138	AHRR	5	-0.0342962	-4.73114	3.65447e-06	0.00394496
rs77943326	7	CNTNAP2	cg21161138	AHRR	5	-0.0342962	-4.73114	3.65447e-06	0.00394496
rs143121597	8	MTSS1	cg21161138	AHRR	5	-0.0342962	-4.73114	3.65447e-06	0.00394496
rs146978314	9	NOTCH1	cg21161138	AHRR	5	-0.0342962	-4.73114	3.65447e-06	0.00394496
rs141550316	16	GNG13	cg21161138	AHRR	5	-0.0342962	-4.73114	3.65447e-06	0.00394496
rs139951304	16	GNG13	cg21161138	AHRR	5	-0.0342962	-4.73114	3.65447e-06	0.00394496
rs150535361,COSM30458,COSM3691218,COSM4063232,COSM4063233	16	GNG13	cg21161138	AHRR	5	-0.0342962	-4.73114	3.65447e-06	0.00394496
rs147491946	16	GNG13	cg21161138	AHRR	5	-0.0342962	-4.73114	3.65447e-06	0.00394496
rs147163457	16	GNG13	cg21161138	AHRR	5	-0.0342962	-4.73114	3.65447e-06	0.00394496
rs111320887	16	GNG13	cg21161138	AHRR	5	-0.0342962	-4.73114	3.65447e-06	0.00394496
rs7202134	16	GNG13	cg21161138	AHRR	5	-0.0342962	-4.73114	3.65447e-06	0.00394496
rs73493245	16	GNG13	cg21161138	AHRR	5	-0.0342962	-4.73114	3.65447e-06	0.00394496
rs111680125	16	GNG13	cg21161138	AHRR	5	-0.0342962	-4.73114	3.65447e-06	0.00394496
rs112238350	16	GNG13	cg21161138	AHRR	5	-0.0342962	-4.73114	3.65447e-06	0.00394496
rs111636332	16	GNG13	cg21161138	AHRR	5	-0.0342962	-4.73114	3.65447e-06	0.00394496
rs184369560	3	SEMA5B	cg27241845	ALPP	2	-0.0342962	-4.73114	3.65447e-06	0.00394496
rs187102886	3	SEMA5B	cg27241845	ALPP	2	-0.0342962	-4.73114	3.65447e-06	0.00394496
rs374147895	5	AHRR	cg27241845	ALPP	2	-0.0342962	-4.73114	3.65447e-06	0.00394496
rs375697271	5	AHRR	cg27241845	ALPP	2	-0.0342962	-4.73114	3.65447e-06	0.00394496
rs144645498	5	AHRR	cg27241845	ALPP	2	-0.0342962	-4.73114	3.65447e-06	0.00394496
rs144126726	7	CNTNAP2	cg27241845	ALPP	2	-0.0342962	-4.73114	3.65447e-06	0.00394496
rs190080760	7	CNTNAP2	cg27241845	ALPP	2	-0.0342962	-4.73114	3.65447e-06	0.00394496
rs150383431	7	CNTNAP2	cg27241845	ALPP	2	-0.0342962	-4.73114	3.65447e-06	0.00394496
rs190786382	7	CNTNAP2	cg27241845	ALPP	2	-0.0342962	-4.73114	3.65447e-06	0.00394496
rs530617616	7	CNTNAP2	cg27241845	ALPP	2	-0.0342962	-4.73114	3.65447e-06	0.00394496
rs569576643	7	CNTNAP2	cg27241845	ALPP	2	-0.0342962	-4.73114	3.65447e-06	0.00394496
rs77943326	7	CNTNAP2	cg27241845	ALPP	2	-0.0342962	-4.73114	3.65447e-06	0.00394496
rs143121597	8	MTSS1	cg27241845	ALPP	2	-0.0342962	-4.73114	3.65447e-06	0.00394496
rs146978314	9	NOTCH1	cg27241845	ALPP	2	-0.0342962	-4.73114	3.65447e-06	0.00394496
rs141550316	16	GNG13	cg27241845	ALPP	2	-0.0342962	-4.73114	3.65447e-06	0.00394496
rs139951304	16	GNG13	cg27241845	ALPP	2	-0.0342962	-4.73114	3.65447e-06	0.00394496
rs150535361,COSM30458,COSM3691218,COSM4063232,COSM4063233	16	GNG13	cg27241845	ALPP	2	-0.0342962	-4.73114	3.65447e-06	0.00394496
rs147491946	16	GNG13	cg27241845	ALPP	2	-0.0342962	-4.73114	3.65447e-06	0.00394496
rs147163457	16	GNG13	cg27241845	ALPP	2	-0.0342962	-4.73114	3.65447e-06	0.00394496
rs111320887	16	GNG13	cg27241845	ALPP	2	-0.0342962	-4.73114	3.65447e-06	0.00394496
rs7202134	16	GNG13	cg27241845	ALPP	2	-0.0342962	-4.73114	3.65447e-06	0.00394496
rs73493245	16	GNG13	cg27241845	ALPP	2	-0.0342962	-4.73114	3.65447e-06	0.00394496
rs111680125	16	GNG13	cg27241845	ALPP	2	-0.0342962	-4.73114	3.65447e-06	0.00394496
rs112238350	16	GNG13	cg27241845	ALPP	2	-0.0342962	-4.73114	3.65447e-06	0.00394496
rs111636332	16	GNG13	cg27241845	ALPP	2	-0.0342962	-4.73114	3.65447e-06	0.00394496
rs184369560	3	SEMA5B	cg16421726	ZRANB1	10	-0.0342962	-4.73114	3.65447e-06	0.00394496
rs187102886	3	SEMA5B	cg16421726	ZRANB1	10	-0.0342962	-4.73114	3.65447e-06	0.00394496
rs374147895	5	AHRR	cg16421726	ZRANB1	10	-0.0342962	-4.73114	3.65447e-06	0.00394496
rs375697271	5	AHRR	cg16421726	ZRANB1	10	-0.0342962	-4.73114	3.65447e-06	0.00394496
rs144645498	5	AHRR	cg16421726	ZRANB1	10	-0.0342962	-4.73114	3.65447e-06	0.00394496
rs144126726	7	CNTNAP2	cg16421726	ZRANB1	10	-0.0342962	-4.73114	3.65447e-06	0.00394496
rs190080760	7	CNTNAP2	cg16421726	ZRANB1	10	-0.0342962	-4.73114	3.65447e-06	0.00394496
rs150383431	7	CNTNAP2	cg16421726	ZRANB1	10	-0.0342962	-4.73114	3.65447e-06	0.00394496
rs190786382	7	CNTNAP2	cg16421726	ZRANB1	10	-0.0342962	-4.73114	3.65447e-06	0.00394496
rs530617616	7	CNTNAP2	cg16421726	ZRANB1	10	-0.0342962	-4.73114	3.65447e-06	0.00394496
rs569576643	7	CNTNAP2	cg16421726	ZRANB1	10	-0.0342962	-4.73114	3.65447e-06	0.00394496
rs77943326	7	CNTNAP2	cg16421726	ZRANB1	10	-0.0342962	-4.73114	3.65447e-06	0.00394496
rs143121597	8	MTSS1	cg16421726	ZRANB1	10	-0.0342962	-4.73114	3.65447e-06	0.00394496
rs146978314	9	NOTCH1	cg16421726	ZRANB1	10	-0.0342962	-4.73114	3.65447e-06	0.00394496
rs141550316	16	GNG13	cg16421726	ZRANB1	10	-0.0342962	-4.73114	3.65447e-06	0.00394496
rs139951304	16	GNG13	cg16421726	ZRANB1	10	-0.0342962	-4.73114	3.65447e-06	0.00394496
rs150535361,COSM30458,COSM3691218,COSM4063232,COSM4063233	16	GNG13	cg16421726	ZRANB1	10	-0.0342962	-4.73114	3.65447e-06	0.00394496
rs147491946	16	GNG13	cg16421726	ZRANB1	10	-0.0342962	-4.73114	3.65447e-06	0.00394496
rs147163457	16	GNG13	cg16421726	ZRANB1	10	-0.0342962	-4.73114	3.65447e-06	0.00394496
rs111320887	16	GNG13	cg16421726	ZRANB1	10	-0.0342962	-4.73114	3.65447e-06	0.00394496
rs7202134	16	GNG13	cg16421726	ZRANB1	10	-0.0342962	-4.73114	3.65447e-06	0.00394496
rs73493245	16	GNG13	cg16421726	ZRANB1	10	-0.0342962	-4.73114	3.65447e-06	0.00394496
rs111680125	16	GNG13	cg16421726	ZRANB1	10	-0.0342962	-4.73114	3.65447e-06	0.00394496
rs112238350	16	GNG13	cg16421726	ZRANB1	10	-0.0342962	-4.73114	3.65447e-06	0.00394496
rs111636332	16	GNG13	cg16421726	ZRANB1	10	-0.0342962	-4.73114	3.65447e-06	0.00394496
rs184369560	3	SEMA5B	cg26589665	THSD4	15	-0.0342962	-4.73114	3.65447e-06	0.00394496
rs187102886	3	SEMA5B	cg26589665	THSD4	15	-0.0342962	-4.73114	3.65447e-06	0.00394496
rs374147895	5	AHRR	cg26589665	THSD4	15	-0.0342962	-4.73114	3.65447e-06	0.00394496
rs375697271	5	AHRR	cg26589665	THSD4	15	-0.0342962	-4.73114	3.65447e-06	0.00394496
rs144645498	5	AHRR	cg26589665	THSD4	15	-0.0342962	-4.73114	3.65447e-06	0.00394496
rs144126726	7	CNTNAP2	cg26589665	THSD4	15	-0.0342962	-4.73114	3.65447e-06	0.00394496
rs190080760	7	CNTNAP2	cg26589665	THSD4	15	-0.0342962	-4.73114	3.65447e-06	0.00394496
rs150383431	7	CNTNAP2	cg26589665	THSD4	15	-0.0342962	-4.73114	3.65447e-06	0.00394496
rs190786382	7	CNTNAP2	cg26589665	THSD4	15	-0.0342962	-4.73114	3.65447e-06	0.00394496
rs530617616	7	CNTNAP2	cg26589665	THSD4	15	-0.0342962	-4.73114	3.65447e-06	0.00394496
rs569576643	7	CNTNAP2	cg26589665	THSD4	15	-0.0342962	-4.73114	3.65447e-06	0.00394496
rs77943326	7	CNTNAP2	cg26589665	THSD4	15	-0.0342962	-4.73114	3.65447e-06	0.00394496
rs143121597	8	MTSS1	cg26589665	THSD4	15	-0.0342962	-4.73114	3.65447e-06	0.00394496
rs146978314	9	NOTCH1	cg26589665	THSD4	15	-0.0342962	-4.73114	3.65447e-06	0.00394496
rs141550316	16	GNG13	cg26589665	THSD4	15	-0.0342962	-4.73114	3.65447e-06	0.00394496
rs139951304	16	GNG13	cg26589665	THSD4	15	-0.0342962	-4.73114	3.65447e-06	0.00394496
rs150535361,COSM30458,COSM3691218,COSM4063232,COSM4063233	16	GNG13	cg26589665	THSD4	15	-0.0342962	-4.73114	3.65447e-06	0.00394496
rs147491946	16	GNG13	cg26589665	THSD4	15	-0.0342962	-4.73114	3.65447e-06	0.00394496
rs147163457	16	GNG13	cg26589665	THSD4	15	-0.0342962	-4.73114	3.65447e-06	0.00394496
rs111320887	16	GNG13	cg26589665	THSD4	15	-0.0342962	-4.73114	3.65447e-06	0.00394496
rs7202134	16	GNG13	cg26589665	THSD4	15	-0.0342962	-4.73114	3.65447e-06	0.00394496
rs73493245	16	GNG13	cg26589665	THSD4	15	-0.0342962	-4.73114	3.65447e-06	0.00394496
rs111680125	16	GNG13	cg26589665	THSD4	15	-0.0342962	-4.73114	3.65447e-06	0.00394496
rs112238350	16	GNG13	cg26589665	THSD4	15	-0.0342962	-4.73114	3.65447e-06	0.00394496
rs111636332	16	GNG13	cg26589665	THSD4	15	-0.0342962	-4.73114	3.65447e-06	0.00394496
rs184369560	3	SEMA5B	cg05361530	GNG13	16	-0.0342962	-4.73114	3.65447e-06	0.00394496
rs187102886	3	SEMA5B	cg05361530	GNG13	16	-0.0342962	-4.73114	3.65447e-06	0.00394496
rs374147895	5	AHRR	cg05361530	GNG13	16	-0.0342962	-4.73114	3.65447e-06	0.00394496
rs375697271	5	AHRR	cg05361530	GNG13	16	-0.0342962	-4.73114	3.65447e-06	0.00394496
rs144645498	5	AHRR	cg05361530	GNG13	16	-0.0342962	-4.73114	3.65447e-06	0.00394496
rs144126726	7	CNTNAP2	cg05361530	GNG13	16	-0.0342962	-4.73114	3.65447e-06	0.00394496
rs190080760	7	CNTNAP2	cg05361530	GNG13	16	-0.0342962	-4.73114	3.65447e-06	0.00394496
rs150383431	7	CNTNAP2	cg05361530	GNG13	16	-0.0342962	-4.73114	3.65447e-06	0.00394496
rs190786382	7	CNTNAP2	cg05361530	GNG13	16	-0.0342962	-4.73114	3.65447e-06	0.00394496
rs530617616	7	CNTNAP2	cg05361530	GNG13	16	-0.0342962	-4.73114	3.65447e-06	0.00394496
rs569576643	7	CNTNAP2	cg05361530	GNG13	16	-0.0342962	-4.73114	3.65447e-06	0.00394496
rs77943326	7	CNTNAP2	cg05361530	GNG13	16	-0.0342962	-4.73114	3.65447e-06	0.00394496
rs143121597	8	MTSS1	cg05361530	GNG13	16	-0.0342962	-4.73114	3.65447e-06	0.00394496
rs146978314	9	NOTCH1	cg05361530	GNG13	16	-0.0342962	-4.73114	3.65447e-06	0.00394496
rs184369560	3	SEMA5B	cg04524475	RNY1P5	13	-0.0342962	-4.73114	3.65447e-06	0.00394496
rs187102886	3	SEMA5B	cg04524475	RNY1P5	13	-0.0342962	-4.73114	3.65447e-06	0.00394496
rs374147895	5	AHRR	cg04524475	RNY1P5	13	-0.0342962	-4.73114	3.65447e-06	0.00394496
rs375697271	5	AHRR	cg04524475	RNY1P5	13	-0.0342962	-4.73114	3.65447e-06	0.00394496
rs144645498	5	AHRR	cg04524475	RNY1P5	13	-0.0342962	-4.73114	3.65447e-06	0.00394496
rs144126726	7	CNTNAP2	cg04524475	RNY1P5	13	-0.0342962	-4.73114	3.65447e-06	0.00394496
rs190080760	7	CNTNAP2	cg04524475	RNY1P5	13	-0.0342962	-4.73114	3.65447e-06	0.00394496
rs150383431	7	CNTNAP2	cg04524475	RNY1P5	13	-0.0342962	-4.73114	3.65447e-06	0.00394496
rs190786382	7	CNTNAP2	cg04524475	RNY1P5	13	-0.0342962	-4.73114	3.65447e-06	0.00394496
rs530617616	7	CNTNAP2	cg04524475	RNY1P5	13	-0.0342962	-4.73114	3.65447e-06	0.00394496
rs569576643	7	CNTNAP2	cg04524475	RNY1P5	13	-0.0342962	-4.73114	3.65447e-06	0.00394496
rs77943326	7	CNTNAP2	cg04524475	RNY1P5	13	-0.0342962	-4.73114	3.65447e-06	0.00394496
rs143121597	8	MTSS1	cg04524475	RNY1P5	13	-0.0342962	-4.73114	3.65447e-06	0.00394496
rs146978314	9	NOTCH1	cg04524475	RNY1P5	13	-0.0342962	-4.73114	3.65447e-06	0.00394496
rs141550316	16	GNG13	cg04524475	RNY1P5	13	-0.0342962	-4.73114	3.65447e-06	0.00394496
rs139951304	16	GNG13	cg04524475	RNY1P5	13	-0.0342962	-4.73114	3.65447e-06	0.00394496
rs150535361,COSM30458,COSM3691218,COSM4063232,COSM4063233	16	GNG13	cg04524475	RNY1P5	13	-0.0342962	-4.73114	3.65447e-06	0.00394496
rs147491946	16	GNG13	cg04524475	RNY1P5	13	-0.0342962	-4.73114	3.65447e-06	0.00394496
rs147163457	16	GNG13	cg04524475	RNY1P5	13	-0.0342962	-4.73114	3.65447e-06	0.00394496
rs111320887	16	GNG13	cg04524475	RNY1P5	13	-0.0342962	-4.73114	3.65447e-06	0.00394496
rs7202134	16	GNG13	cg04524475	RNY1P5	13	-0.0342962	-4.73114	3.65447e-06	0.00394496
rs73493245	16	GNG13	cg04524475	RNY1P5	13	-0.0342962	-4.73114	3.65447e-06	0.00394496
rs111680125	16	GNG13	cg04524475	RNY1P5	13	-0.0342962	-4.73114	3.65447e-06	0.00394496
rs112238350	16	GNG13	cg04524475	RNY1P5	13	-0.0342962	-4.73114	3.65447e-06	0.00394496
rs111636332	16	GNG13	cg04524475	RNY1P5	13	-0.0342962	-4.73114	3.65447e-06	0.00394496
rs184369560	3	SEMA5B	cg24090911	AHRR	5	-0.0342962	-4.73114	3.65447e-06	0.00394496
rs187102886	3	SEMA5B	cg24090911	AHRR	5	-0.0342962	-4.73114	3.65447e-06	0.00394496
rs144126726	7	CNTNAP2	cg24090911	AHRR	5	-0.0342962	-4.73114	3.65447e-06	0.00394496
rs190080760	7	CNTNAP2	cg24090911	AHRR	5	-0.0342962	-4.73114	3.65447e-06	0.00394496
rs150383431	7	CNTNAP2	cg24090911	AHRR	5	-0.0342962	-4.73114	3.65447e-06	0.00394496
rs190786382	7	CNTNAP2	cg24090911	AHRR	5	-0.0342962	-4.73114	3.65447e-06	0.00394496
rs530617616	7	CNTNAP2	cg24090911	AHRR	5	-0.0342962	-4.73114	3.65447e-06	0.00394496
rs569576643	7	CNTNAP2	cg24090911	AHRR	5	-0.0342962	-4.73114	3.65447e-06	0.00394496
rs77943326	7	CNTNAP2	cg24090911	AHRR	5	-0.0342962	-4.73114	3.65447e-06	0.00394496
rs143121597	8	MTSS1	cg24090911	AHRR	5	-0.0342962	-4.73114	3.65447e-06	0.00394496
rs146978314	9	NOTCH1	cg24090911	AHRR	5	-0.0342962	-4.73114	3.65447e-06	0.00394496
rs141550316	16	GNG13	cg24090911	AHRR	5	-0.0342962	-4.73114	3.65447e-06	0.00394496
rs139951304	16	GNG13	cg24090911	AHRR	5	-0.0342962	-4.73114	3.65447e-06	0.00394496
rs150535361,COSM30458,COSM3691218,COSM4063232,COSM4063233	16	GNG13	cg24090911	AHRR	5	-0.0342962	-4.73114	3.65447e-06	0.00394496
rs147491946	16	GNG13	cg24090911	AHRR	5	-0.0342962	-4.73114	3.65447e-06	0.00394496
rs147163457	16	GNG13	cg24090911	AHRR	5	-0.0342962	-4.73114	3.65447e-06	0.00394496
rs111320887	16	GNG13	cg24090911	AHRR	5	-0.0342962	-4.73114	3.65447e-06	0.00394496
rs7202134	16	GNG13	cg24090911	AHRR	5	-0.0342962	-4.73114	3.65447e-06	0.00394496
rs73493245	16	GNG13	cg24090911	AHRR	5	-0.0342962	-4.73114	3.65447e-06	0.00394496
rs111680125	16	GNG13	cg24090911	AHRR	5	-0.0342962	-4.73114	3.65447e-06	0.00394496
rs112238350	16	GNG13	cg24090911	AHRR	5	-0.0342962	-4.73114	3.65447e-06	0.00394496
rs111636332	16	GNG13	cg24090911	AHRR	5	-0.0342962	-4.73114	3.65447e-06	0.00394496
rs184369560	3	SEMA5B	cg21033965	CLEC20A	1	-0.0342962	-4.73114	3.65447e-06	0.00394496
rs187102886	3	SEMA5B	cg21033965	CLEC20A	1	-0.0342962	-4.73114	3.65447e-06	0.00394496
rs374147895	5	AHRR	cg21033965	CLEC20A	1	-0.0342962	-4.73114	3.65447e-06	0.00394496
rs375697271	5	AHRR	cg21033965	CLEC20A	1	-0.0342962	-4.73114	3.65447e-06	0.00394496
rs144645498	5	AHRR	cg21033965	CLEC20A	1	-0.0342962	-4.73114	3.65447e-06	0.00394496
rs144126726	7	CNTNAP2	cg21033965	CLEC20A	1	-0.0342962	-4.73114	3.65447e-06	0.00394496
rs190080760	7	CNTNAP2	cg21033965	CLEC20A	1	-0.0342962	-4.73114	3.65447e-06	0.00394496
rs150383431	7	CNTNAP2	cg21033965	CLEC20A	1	-0.0342962	-4.73114	3.65447e-06	0.00394496
rs190786382	7	CNTNAP2	cg21033965	CLEC20A	1	-0.0342962	-4.73114	3.65447e-06	0.00394496
rs530617616	7	CNTNAP2	cg21033965	CLEC20A	1	-0.0342962	-4.73114	3.65447e-06	0.00394496
rs569576643	7	CNTNAP2	cg21033965	CLEC20A	1	-0.0342962	-4.73114	3.65447e-06	0.00394496
rs77943326	7	CNTNAP2	cg21033965	CLEC20A	1	-0.0342962	-4.73114	3.65447e-06	0.00394496
rs143121597	8	MTSS1	cg21033965	CLEC20A	1	-0.0342962	-4.73114	3.65447e-06	0.00394496
rs146978314	9	NOTCH1	cg21033965	CLEC20A	1	-0.0342962	-4.73114	3.65447e-06	0.00394496
rs141550316	16	GNG13	cg21033965	CLEC20A	1	-0.0342962	-4.73114	3.65447e-06	0.00394496
rs139951304	16	GNG13	cg21033965	CLEC20A	1	-0.0342962	-4.73114	3.65447e-06	0.00394496
rs150535361,COSM30458,COSM3691218,COSM4063232,COSM4063233	16	GNG13	cg21033965	CLEC20A	1	-0.0342962	-4.73114	3.65447e-06	0.00394496
rs147491946	16	GNG13	cg21033965	CLEC20A	1	-0.0342962	-4.73114	3.65447e-06	0.00394496
rs147163457	16	GNG13	cg21033965	CLEC20A	1	-0.0342962	-4.73114	3.65447e-06	0.00394496
rs111320887	16	GNG13	cg21033965	CLEC20A	1	-0.0342962	-4.73114	3.65447e-06	0.00394496
rs7202134	16	GNG13	cg21033965	CLEC20A	1	-0.0342962	-4.73114	3.65447e-06	0.00394496
rs73493245	16	GNG13	cg21033965	CLEC20A	1	-0.0342962	-4.73114	3.65447e-06	0.00394496
rs111680125	16	GNG13	cg21033965	CLEC20A	1	-0.0342962	-4.73114	3.65447e-06	0.00394496
rs112238350	16	GNG13	cg21033965	CLEC20A	1	-0.0342962	-4.73114	3.65447e-06	0.00394496
rs111636332	16	GNG13	cg21033965	CLEC20A	1	-0.0342962	-4.73114	3.65447e-06	0.00394496
rs184369560	3	SEMA5B	cg06126421	IER3	6	-0.0342962	-4.73114	3.65447e-06	0.00394496
rs187102886	3	SEMA5B	cg06126421	IER3	6	-0.0342962	-4.73114	3.65447e-06	0.00394496
rs374147895	5	AHRR	cg06126421	IER3	6	-0.0342962	-4.73114	3.65447e-06	0.00394496
rs375697271	5	AHRR	cg06126421	IER3	6	-0.0342962	-4.73114	3.65447e-06	0.00394496
rs144645498	5	AHRR	cg06126421	IER3	6	-0.0342962	-4.73114	3.65447e-06	0.00394496
rs144126726	7	CNTNAP2	cg06126421	IER3	6	-0.0342962	-4.73114	3.65447e-06	0.00394496
rs190080760	7	CNTNAP2	cg06126421	IER3	6	-0.0342962	-4.73114	3.65447e-06	0.00394496
rs150383431	7	CNTNAP2	cg06126421	IER3	6	-0.0342962	-4.73114	3.65447e-06	0.00394496
rs190786382	7	CNTNAP2	cg06126421	IER3	6	-0.0342962	-4.73114	3.65447e-06	0.00394496
rs530617616	7	CNTNAP2	cg06126421	IER3	6	-0.0342962	-4.73114	3.65447e-06	0.00394496
rs569576643	7	CNTNAP2	cg06126421	IER3	6	-0.0342962	-4.73114	3.65447e-06	0.00394496
rs77943326	7	CNTNAP2	cg06126421	IER3	6	-0.0342962	-4.73114	3.65447e-06	0.00394496
rs143121597	8	MTSS1	cg06126421	IER3	6	-0.0342962	-4.73114	3.65447e-06	0.00394496
rs146978314	9	NOTCH1	cg06126421	IER3	6	-0.0342962	-4.73114	3.65447e-06	0.00394496
rs141550316	16	GNG13	cg06126421	IER3	6	-0.0342962	-4.73114	3.65447e-06	0.00394496
rs139951304	16	GNG13	cg06126421	IER3	6	-0.0342962	-4.73114	3.65447e-06	0.00394496
rs150535361,COSM30458,COSM3691218,COSM4063232,COSM4063233	16	GNG13	cg06126421	IER3	6	-0.0342962	-4.73114	3.65447e-06	0.00394496
rs147491946	16	GNG13	cg06126421	IER3	6	-0.0342962	-4.73114	3.65447e-06	0.00394496
rs147163457	16	GNG13	cg06126421	IER3	6	-0.0342962	-4.73114	3.65447e-06	0.00394496
rs111320887	16	GNG13	cg06126421	IER3	6	-0.0342962	-4.73114	3.65447e-06	0.00394496
rs7202134	16	GNG13	cg06126421	IER3	6	-0.0342962	-4.73114	3.65447e-06	0.00394496
rs73493245	16	GNG13	cg06126421	IER3	6	-0.0342962	-4.73114	3.65447e-06	0.00394496
rs111680125	16	GNG13	cg06126421	IER3	6	-0.0342962	-4.73114	3.65447e-06	0.00394496
rs112238350	16	GNG13	cg06126421	IER3	6	-0.0342962	-4.73114	3.65447e-06	0.00394496
rs111636332	16	GNG13	cg06126421	IER3	6	-0.0342962	-4.73114	3.65447e-06	0.00394496
rs184369560	3	SEMA5B	cg21611682	LRP5	11	-0.0342962	-4.73114	3.65447e-06	0.00394496
rs187102886	3	SEMA5B	cg21611682	LRP5	11	-0.0342962	-4.73114	3.65447e-06	0.00394496
rs374147895	5	AHRR	cg21611682	LRP5	11	-0.0342962	-4.73114	3.65447e-06	0.00394496
rs375697271	5	AHRR	cg21611682	LRP5	11	-0.0342962	-4.73114	3.65447e-06	0.00394496
rs144645498	5	AHRR	cg21611682	LRP5	11	-0.0342962	-4.73114	3.65447e-06	0.00394496
rs144126726	7	CNTNAP2	cg21611682	LRP5	11	-0.0342962	-4.73114	3.65447e-06	0.00394496
rs190080760	7	CNTNAP2	cg21611682	LRP5	11	-0.0342962	-4.73114	3.65447e-06	0.00394496
rs150383431	7	CNTNAP2	cg21611682	LRP5	11	-0.0342962	-4.73114	3.65447e-06	0.00394496
rs190786382	7	CNTNAP2	cg21611682	LRP5	11	-0.0342962	-4.73114	3.65447e-06	0.00394496
rs530617616	7	CNTNAP2	cg21611682	LRP5	11	-0.0342962	-4.73114	3.65447e-06	0.00394496
rs569576643	7	CNTNAP2	cg21611682	LRP5	11	-0.0342962	-4.73114	3.65447e-06	0.00394496
rs77943326	7	CNTNAP2	cg21611682	LRP5	11	-0.0342962	-4.73114	3.65447e-06	0.00394496
rs143121597	8	MTSS1	cg21611682	LRP5	11	-0.0342962	-4.73114	3.65447e-06	0.00394496
rs146978314	9	NOTCH1	cg21611682	LRP5	11	-0.0342962	-4.73114	3.65447e-06	0.00394496
rs141550316	16	GNG13	cg21611682	LRP5	11	-0.0342962	-4.73114	3.65447e-06	0.00394496
rs139951304	16	GNG13	cg21611682	LRP5	11	-0.0342962	-4.73114	3.65447e-06	0.00394496
rs150535361,COSM30458,COSM3691218,COSM4063232,COSM4063233	16	GNG13	cg21611682	LRP5	11	-0.0342962	-4.73114	3.65447e-06	0.00394496
rs147491946	16	GNG13	cg21611682	LRP5	11	-0.0342962	-4.73114	3.65447e-06	0.00394496
rs147163457	16	GNG13	cg21611682	LRP5	11	-0.0342962	-4.73114	3.65447e-06	0.00394496
rs111320887	16	GNG13	cg21611682	LRP5	11	-0.0342962	-4.73114	3.65447e-06	0.00394496
rs7202134	16	GNG13	cg21611682	LRP5	11	-0.0342962	-4.73114	3.65447e-06	0.00394496
rs73493245	16	GNG13	cg21611682	LRP5	11	-0.0342962	-4.73114	3.65447e-06	0.00394496
rs111680125	16	GNG13	cg21611682	LRP5	11	-0.0342962	-4.73114	3.65447e-06	0.00394496
rs112238350	16	GNG13	cg21611682	LRP5	11	-0.0342962	-4.73114	3.65447e-06	0.00394496
rs111636332	16	GNG13	cg21611682	LRP5	11	-0.0342962	-4.73114	3.65447e-06	0.00394496
rs184369560	3	SEMA5B	cg18443392	LRP1	12	-0.0342962	-4.73114	3.65447e-06	0.00394496
rs187102886	3	SEMA5B	cg18443392	LRP1	12	-0.0342962	-4.73114	3.65447e-06	0.00394496
rs374147895	5	AHRR	cg18443392	LRP1	12	-0.0342962	-4.73114	3.65447e-06	0.00394496
rs375697271	5	AHRR	cg18443392	LRP1	12	-0.0342962	-4.73114	3.65447e-06	0.00394496
rs144645498	5	AHRR	cg18443392	LRP1	12	-0.0342962	-4.73114	3.65447e-06	0.00394496
rs144126726	7	CNTNAP2	cg18443392	LRP1	12	-0.0342962	-4.73114	3.65447e-06	0.00394496
rs190080760	7	CNTNAP2	cg18443392	LRP1	12	-0.0342962	-4.73114	3.65447e-06	0.00394496
rs150383431	7	CNTNAP2	cg18443392	LRP1	12	-0.0342962	-4.73114	3.65447e-06	0.00394496
rs190786382	7	CNTNAP2	cg18443392	LRP1	12	-0.0342962	-4.73114	3.65447e-06	0.00394496
rs530617616	7	CNTNAP2	cg18443392	LRP1	12	-0.0342962	-4.73114	3.65447e-06	0.00394496
rs569576643	7	CNTNAP2	cg18443392	LRP1	12	-0.0342962	-4.73114	3.65447e-06	0.00394496
rs77943326	7	CNTNAP2	cg18443392	LRP1	12	-0.0342962	-4.73114	3.65447e-06	0.00394496
rs143121597	8	MTSS1	cg18443392	LRP1	12	-0.0342962	-4.73114	3.65447e-06	0.00394496
rs146978314	9	NOTCH1	cg18443392	LRP1	12	-0.0342962	-4.73114	3.65447e-06	0.00394496
rs141550316	16	GNG13	cg18443392	LRP1	12	-0.0342962	-4.73114	3.65447e-06	0.00394496
rs139951304	16	GNG13	cg18443392	LRP1	12	-0.0342962	-4.73114	3.65447e-06	0.00394496
rs150535361,COSM30458,COSM3691218,COSM4063232,COSM4063233	16	GNG13	cg18443392	LRP1	12	-0.0342962	-4.73114	3.65447e-06	0.00394496
rs147491946	16	GNG13	cg18443392	LRP1	12	-0.0342962	-4.73114	3.65447e-06	0.00394496
rs147163457	16	GNG13	cg18443392	LRP1	12	-0.0342962	-4.73114	3.65447e-06	0.00394496
rs111320887	16	GNG13	cg18443392	LRP1	12	-0.0342962	-4.73114	3.65447e-06	0.00394496
rs7202134	16	GNG13	cg18443392	LRP1	12	-0.0342962	-4.73114	3.65447e-06	0.00394496
rs73493245	16	GNG13	cg18443392	LRP1	12	-0.0342962	-4.73114	3.65447e-06	0.00394496
rs111680125	16	GNG13	cg18443392	LRP1	12	-0.0342962	-4.73114	3.65447e-06	0.00394496
rs112238350	16	GNG13	cg18443392	LRP1	12	-0.0342962	-4.73114	3.65447e-06	0.00394496
rs111636332	16	GNG13	cg18443392	LRP1	12	-0.0342962	-4.73114	3.65447e-06	0.00394496
rs184369560	3	SEMA5B	cg21322436	CNTNAP2	7	-0.0342962	-4.73114	3.65447e-06	0.00394496
rs187102886	3	SEMA5B	cg21322436	CNTNAP2	7	-0.0342962	-4.73114	3.65447e-06	0.00394496
rs374147895	5	AHRR	cg21322436	CNTNAP2	7	-0.0342962	-4.73114	3.65447e-06	0.00394496
rs375697271	5	AHRR	cg21322436	CNTNAP2	7	-0.0342962	-4.73114	3.65447e-06	0.00394496
rs144645498	5	AHRR	cg21322436	CNTNAP2	7	-0.0342962	-4.73114	3.65447e-06	0.00394496
rs143121597	8	MTSS1	cg21322436	CNTNAP2	7	-0.0342962	-4.73114	3.65447e-06	0.00394496
rs146978314	9	NOTCH1	cg21322436	CNTNAP2	7	-0.0342962	-4.73114	3.65447e-06	0.00394496
rs141550316	16	GNG13	cg21322436	CNTNAP2	7	-0.0342962	-4.73114	3.65447e-06	0.00394496
rs139951304	16	GNG13	cg21322436	CNTNAP2	7	-0.0342962	-4.73114	3.65447e-06	0.00394496
rs150535361,COSM30458,COSM3691218,COSM4063232,COSM4063233	16	GNG13	cg21322436	CNTNAP2	7	-0.0342962	-4.73114	3.65447e-06	0.00394496
rs147491946	16	GNG13	cg21322436	CNTNAP2	7	-0.0342962	-4.73114	3.65447e-06	0.00394496
rs147163457	16	GNG13	cg21322436	CNTNAP2	7	-0.0342962	-4.73114	3.65447e-06	0.00394496
rs111320887	16	GNG13	cg21322436	CNTNAP2	7	-0.0342962	-4.73114	3.65447e-06	0.00394496
rs7202134	16	GNG13	cg21322436	CNTNAP2	7	-0.0342962	-4.73114	3.65447e-06	0.00394496
rs73493245	16	GNG13	cg21322436	CNTNAP2	7	-0.0342962	-4.73114	3.65447e-06	0.00394496
rs111680125	16	GNG13	cg21322436	CNTNAP2	7	-0.0342962	-4.73114	3.65447e-06	0.00394496
rs112238350	16	GNG13	cg21322436	CNTNAP2	7	-0.0342962	-4.73114	3.65447e-06	0.00394496
rs111636332	16	GNG13	cg21322436	CNTNAP2	7	-0.0342962	-4.73114	3.65447e-06	0.00394496
rs184369560	3	SEMA5B	cg09267815	YTHDF3	8	-0.0342962	-4.73114	3.65447e-06	0.00394496
rs187102886	3	SEMA5B	cg09267815	YTHDF3	8	-0.0342962	-4.73114	3.65447e-06	0.00394496
rs374147895	5	AHRR	cg09267815	YTHDF3	8	-0.0342962	-4.73114	3.65447e-06	0.00394496
rs375697271	5	AHRR	cg09267815	YTHDF3	8	-0.0342962	-4.73114	3.65447e-06	0.00394496
rs144645498	5	AHRR	cg09267815	YTHDF3	8	-0.0342962	-4.73114	3.65447e-06	0.00394496
rs144126726	7	CNTNAP2	cg09267815	YTHDF3	8	-0.0342962	-4.73114	3.65447e-06	0.00394496
rs190080760	7	CNTNAP2	cg09267815	YTHDF3	8	-0.0342962	-4.73114	3.65447e-06	0.00394496
rs150383431	7	CNTNAP2	cg09267815	YTHDF3	8	-0.0342962	-4.73114	3.65447e-06	0.00394496
rs190786382	7	CNTNAP2	cg09267815	YTHDF3	8	-0.0342962	-4.73114	3.65447e-06	0.00394496
rs530617616	7	CNTNAP2	cg09267815	YTHDF3	8	-0.0342962	-4.73114	3.65447e-06	0.00394496
rs569576643	7	CNTNAP2	cg09267815	YTHDF3	8	-0.0342962	-4.73114	3.65447e-06	0.00394496
rs77943326	7	CNTNAP2	cg09267815	YTHDF3	8	-0.0342962	-4.73114	3.65447e-06	0.00394496
rs143121597	8	MTSS1	cg09267815	YTHDF3	8	-0.0342962	-4.73114	3.65447e-06	0.00394496
rs146978314	9	NOTCH1	cg09267815	YTHDF3	8	-0.0342962	-4.73114	3.65447e-06	0.00394496
rs141550316	16	GNG13	cg09267815	YTHDF3	8	-0.0342962	-4.73114	3.65447e-06	0.00394496
rs139951304	16	GNG13	cg09267815	YTHDF3	8	-0.0342962	-4.73114	3.65447e-06	0.00394496
rs150535361,COSM30458,COSM3691218,COSM4063232,COSM4063233	16	GNG13	cg09267815	YTHDF3	8	-0.0342962	-4.73114	3.65447e-06	0.00394496
rs147491946	16	GNG13	cg09267815	YTHDF3	8	-0.0342962	-4.73114	3.65447e-06	0.00394496
rs147163457	16	GNG13	cg09267815	YTHDF3	8	-0.0342962	-4.73114	3.65447e-06	0.00394496
rs111320887	16	GNG13	cg09267815	YTHDF3	8	-0.0342962	-4.73114	3.65447e-06	0.00394496
rs7202134	16	GNG13	cg09267815	YTHDF3	8	-0.0342962	-4.73114	3.65447e-06	0.00394496
rs73493245	16	GNG13	cg09267815	YTHDF3	8	-0.0342962	-4.73114	3.65447e-06	0.00394496
rs111680125	16	GNG13	cg09267815	YTHDF3	8	-0.0342962	-4.73114	3.65447e-06	0.00394496
rs112238350	16	GNG13	cg09267815	YTHDF3	8	-0.0342962	-4.73114	3.65447e-06	0.00394496
rs111636332	16	GNG13	cg09267815	YTHDF3	8	-0.0342962	-4.73114	3.65447e-06	0.00394496
rs184369560	3	SEMA5B	cg21566642	ALPPL2	2	-0.0342962	-4.73114	3.65447e-06	0.00394496
rs187102886	3	SEMA5B	cg21566642	ALPPL2	2	-0.0342962	-4.73114	3.65447e-06	0.00394496
rs374147895	5	AHRR	cg21566642	ALPPL2	2	-0.0342962	-4.73114	3.65447e-06	0.00394496
rs375697271	5	AHRR	cg21566642	ALPPL2	2	-0.0342962	-4.73114	3.65447e-06	0.00394496
rs144645498	5	AHRR	cg21566642	ALPPL2	2	-0.0342962	-4.73114	3.65447e-06	0.00394496
rs144126726	7	CNTNAP2	cg21566642	ALPPL2	2	-0.0342962	-4.73114	3.65447e-06	0.00394496
rs190080760	7	CNTNAP2	cg21566642	ALPPL2	2	-0.0342962	-4.73114	3.65447e-06	0.00394496
rs150383431	7	CNTNAP2	cg21566642	ALPPL2	2	-0.0342962	-4.73114	3.65447e-06	0.00394496
rs190786382	7	CNTNAP2	cg21566642	ALPPL2	2	-0.0342962	-4.73114	3.65447e-06	0.00394496
rs530617616	7	CNTNAP2	cg21566642	ALPPL2	2	-0.0342962	-4.73114	3.65447e-06	0.00394496
rs569576643	7	CNTNAP2	cg21566642	ALPPL2	2	-0.0342962	-4.73114	3.65447e-06	0.00394496
rs77943326	7	CNTNAP2	cg21566642	ALPPL2	2	-0.0342962	-4.73114	3.65447e-06	0.00394496
rs143121597	8	MTSS1	cg21566642	ALPPL2	2	-0.0342962	-4.73114	3.65447e-06	0.00394496
rs146978314	9	NOTCH1	cg21566642	ALPPL2	2	-0.0342962	-4.73114	3.65447e-06	0.00394496
rs141550316	16	GNG13	cg21566642	ALPPL2	2	-0.0342962	-4.73114	3.65447e-06	0.00394496
rs139951304	16	GNG13	cg21566642	ALPPL2	2	-0.0342962	-4.73114	3.65447e-06	0.00394496
rs150535361,COSM30458,COSM3691218,COSM4063232,COSM4063233	16	GNG13	cg21566642	ALPPL2	2	-0.0342962	-4.73114	3.65447e-06	0.00394496
rs147491946	16	GNG13	cg21566642	ALPPL2	2	-0.0342962	-4.73114	3.65447e-06	0.00394496
rs147163457	16	GNG13	cg21566642	ALPPL2	2	-0.0342962	-4.73114	3.65447e-06	0.00394496
rs111320887	16	GNG13	cg21566642	ALPPL2	2	-0.0342962	-4.73114	3.65447e-06	0.00394496
rs7202134	16	GNG13	cg21566642	ALPPL2	2	-0.0342962	-4.73114	3.65447e-06	0.00394496
rs73493245	16	GNG13	cg21566642	ALPPL2	2	-0.0342962	-4.73114	3.65447e-06	0.00394496
rs111680125	16	GNG13	cg21566642	ALPPL2	2	-0.0342962	-4.73114	3.65447e-06	0.00394496
rs112238350	16	GNG13	cg21566642	ALPPL2	2	-0.0342962	-4.73114	3.65447e-06	0.00394496
rs111636332	16	GNG13	cg21566642	ALPPL2	2	-0.0342962	-4.73114	3.65447e-06	0.00394496
rs184369560	3	SEMA5B	cg24838345	MTSS1	8	-0.0342962	-4.73114	3.65447e-06	0.00394496
rs187102886	3	SEMA5B	cg24838345	MTSS1	8	-0.0342962	-4.73114	3.65447e-06	0.00394496
rs374147895	5	AHRR	cg24838345	MTSS1	8	-0.0342962	-4.73114	3.65447e-06	0.00394496
rs375697271	5	AHRR	cg24838345	MTSS1	8	-0.0342962	-4.73114	3.65447e-06	0.00394496
rs144645498	5	AHRR	cg24838345	MTSS1	8	-0.0342962	-4.73114	3.65447e-06	0.00394496
rs144126726	7	CNTNAP2	cg24838345	MTSS1	8	-0.0342962	-4.73114	3.65447e-06	0.00394496
rs190080760	7	CNTNAP2	cg24838345	MTSS1	8	-0.0342962	-4.73114	3.65447e-06	0.00394496
rs150383431	7	CNTNAP2	cg24838345	MTSS1	8	-0.0342962	-4.73114	3.65447e-06	0.00394496
rs190786382	7	CNTNAP2	cg24838345	MTSS1	8	-0.0342962	-4.73114	3.65447e-06	0.00394496
rs530617616	7	CNTNAP2	cg24838345	MTSS1	8	-0.0342962	-4.73114	3.65447e-06	0.00394496
rs569576643	7	CNTNAP2	cg24838345	MTSS1	8	-0.0342962	-4.73114	3.65447e-06	0.00394496
rs77943326	7	CNTNAP2	cg24838345	MTSS1	8	-0.0342962	-4.73114	3.65447e-06	0.00394496
rs146978314	9	NOTCH1	cg24838345	MTSS1	8	-0.0342962	-4.73114	3.65447e-06	0.00394496
rs141550316	16	GNG13	cg24838345	MTSS1	8	-0.0342962	-4.73114	3.65447e-06	0.00394496
rs139951304	16	GNG13	cg24838345	MTSS1	8	-0.0342962	-4.73114	3.65447e-06	0.00394496
rs150535361,COSM30458,COSM3691218,COSM4063232,COSM4063233	16	GNG13	cg24838345	MTSS1	8	-0.0342962	-4.73114	3.65447e-06	0.00394496
rs147491946	16	GNG13	cg24838345	MTSS1	8	-0.0342962	-4.73114	3.65447e-06	0.00394496
rs147163457	16	GNG13	cg24838345	MTSS1	8	-0.0342962	-4.73114	3.65447e-06	0.00394496
rs111320887	16	GNG13	cg24838345	MTSS1	8	-0.0342962	-4.73114	3.65447e-06	0.00394496
rs7202134	16	GNG13	cg24838345	MTSS1	8	-0.0342962	-4.73114	3.65447e-06	0.00394496
rs73493245	16	GNG13	cg24838345	MTSS1	8	-0.0342962	-4.73114	3.65447e-06	0.00394496
rs111680125	16	GNG13	cg24838345	MTSS1	8	-0.0342962	-4.73114	3.65447e-06	0.00394496
rs112238350	16	GNG13	cg24838345	MTSS1	8	-0.0342962	-4.73114	3.65447e-06	0.00394496
rs111636332	16	GNG13	cg24838345	MTSS1	8	-0.0342962	-4.73114	3.65447e-06	0.00394496
rs184369560	3	SEMA5B	cg06644428	ALPPL2	2	-0.0342962	-4.73114	3.65447e-06	0.00394496
rs187102886	3	SEMA5B	cg06644428	ALPPL2	2	-0.0342962	-4.73114	3.65447e-06	0.00394496
rs374147895	5	AHRR	cg06644428	ALPPL2	2	-0.0342962	-4.73114	3.65447e-06	0.00394496
rs375697271	5	AHRR	cg06644428	ALPPL2	2	-0.0342962	-4.73114	3.65447e-06	0.00394496
rs144645498	5	AHRR	cg06644428	ALPPL2	2	-0.0342962	-4.73114	3.65447e-06	0.00394496
rs144126726	7	CNTNAP2	cg06644428	ALPPL2	2	-0.0342962	-4.73114	3.65447e-06	0.00394496
rs190080760	7	CNTNAP2	cg06644428	ALPPL2	2	-0.0342962	-4.73114	3.65447e-06	0.00394496
rs150383431	7	CNTNAP2	cg06644428	ALPPL2	2	-0.0342962	-4.73114	3.65447e-06	0.00394496
rs190786382	7	CNTNAP2	cg06644428	ALPPL2	2	-0.0342962	-4.73114	3.65447e-06	0.00394496
rs530617616	7	CNTNAP2	cg06644428	ALPPL2	2	-0.0342962	-4.73114	3.65447e-06	0.00394496
rs569576643	7	CNTNAP2	cg06644428	ALPPL2	2	-0.0342962	-4.73114	3.65447e-06	0.00394496
rs77943326	7	CNTNAP2	cg06644428	ALPPL2	2	-0.0342962	-4.73114	3.65447e-06	0.00394496
rs143121597	8	MTSS1	cg06644428	ALPPL2	2	-0.0342962	-4.73114	3.65447e-06	0.00394496
rs146978314	9	NOTCH1	cg06644428	ALPPL2	2	-0.0342962	-4.73114	3.65447e-06	0.00394496
rs141550316	16	GNG13	cg06644428	ALPPL2	2	-0.0342962	-4.73114	3.65447e-06	0.00394496
rs139951304	16	GNG13	cg06644428	ALPPL2	2	-0.0342962	-4.73114	3.65447e-06	0.00394496
rs150535361,COSM30458,COSM3691218,COSM4063232,COSM4063233	16	GNG13	cg06644428	ALPPL2	2	-0.0342962	-4.73114	3.65447e-06	0.00394496
rs147491946	16	GNG13	cg06644428	ALPPL2	2	-0.0342962	-4.73114	3.65447e-06	0.00394496
rs147163457	16	GNG13	cg06644428	ALPPL2	2	-0.0342962	-4.73114	3.65447e-06	0.00394496
rs111320887	16	GNG13	cg06644428	ALPPL2	2	-0.0342962	-4.73114	3.65447e-06	0.00394496
rs7202134	16	GNG13	cg06644428	ALPPL2	2	-0.0342962	-4.73114	3.65447e-06	0.00394496
rs73493245	16	GNG13	cg06644428	ALPPL2	2	-0.0342962	-4.73114	3.65447e-06	0.00394496
rs111680125	16	GNG13	cg06644428	ALPPL2	2	-0.0342962	-4.73114	3.65447e-06	0.00394496
rs112238350	16	GNG13	cg06644428	ALPPL2	2	-0.0342962	-4.73114	3.65447e-06	0.00394496
rs111636332	16	GNG13	cg06644428	ALPPL2	2	-0.0342962	-4.73114	3.65447e-06	0.00394496
rs184369560	3	SEMA5B	cg05992400	CYP2C18	10	-0.0342962	-4.73114	3.65447e-06	0.00394496
rs187102886	3	SEMA5B	cg05992400	CYP2C18	10	-0.0342962	-4.73114	3.65447e-06	0.00394496
rs374147895	5	AHRR	cg05992400	CYP2C18	10	-0.0342962	-4.73114	3.65447e-06	0.00394496
rs375697271	5	AHRR	cg05992400	CYP2C18	10	-0.0342962	-4.73114	3.65447e-06	0.00394496
rs144645498	5	AHRR	cg05992400	CYP2C18	10	-0.0342962	-4.73114	3.65447e-06	0.00394496
rs144126726	7	CNTNAP2	cg05992400	CYP2C18	10	-0.0342962	-4.73114	3.65447e-06	0.00394496
rs190080760	7	CNTNAP2	cg05992400	CYP2C18	10	-0.0342962	-4.73114	3.65447e-06	0.00394496
rs150383431	7	CNTNAP2	cg05992400	CYP2C18	10	-0.0342962	-4.73114	3.65447e-06	0.00394496
rs190786382	7	CNTNAP2	cg05992400	CYP2C18	10	-0.0342962	-4.73114	3.65447e-06	0.00394496
rs530617616	7	CNTNAP2	cg05992400	CYP2C18	10	-0.0342962	-4.73114	3.65447e-06	0.00394496
rs569576643	7	CNTNAP2	cg05992400	CYP2C18	10	-0.0342962	-4.73114	3.65447e-06	0.00394496
rs77943326	7	CNTNAP2	cg05992400	CYP2C18	10	-0.0342962	-4.73114	3.65447e-06	0.00394496
rs143121597	8	MTSS1	cg05992400	CYP2C18	10	-0.0342962	-4.73114	3.65447e-06	0.00394496
rs146978314	9	NOTCH1	cg05992400	CYP2C18	10	-0.0342962	-4.73114	3.65447e-06	0.00394496
rs141550316	16	GNG13	cg05992400	CYP2C18	10	-0.0342962	-4.73114	3.65447e-06	0.00394496
rs139951304	16	GNG13	cg05992400	CYP2C18	10	-0.0342962	-4.73114	3.65447e-06	0.00394496
rs150535361,COSM30458,COSM3691218,COSM4063232,COSM4063233	16	GNG13	cg05992400	CYP2C18	10	-0.0342962	-4.73114	3.65447e-06	0.00394496
rs147491946	16	GNG13	cg05992400	CYP2C18	10	-0.0342962	-4.73114	3.65447e-06	0.00394496
rs147163457	16	GNG13	cg05992400	CYP2C18	10	-0.0342962	-4.73114	3.65447e-06	0.00394496
rs111320887	16	GNG13	cg05992400	CYP2C18	10	-0.0342962	-4.73114	3.65447e-06	0.00394496
rs7202134	16	GNG13	cg05992400	CYP2C18	10	-0.0342962	-4.73114	3.65447e-06	0.00394496
rs73493245	16	GNG13	cg05992400	CYP2C18	10	-0.0342962	-4.73114	3.65447e-06	0.00394496
rs111680125	16	GNG13	cg05992400	CYP2C18	10	-0.0342962	-4.73114	3.65447e-06	0.00394496
rs112238350	16	GNG13	cg05992400	CYP2C18	10	-0.0342962	-4.73114	3.65447e-06	0.00394496
rs111636332	16	GNG13	cg05992400	CYP2C18	10	-0.0342962	-4.73114	3.65447e-06	0.00394496
rs184369560	3	SEMA5B	cg05335388	ABTB2	11	-0.0342962	-4.73114	3.65447e-06	0.00394496
rs187102886	3	SEMA5B	cg05335388	ABTB2	11	-0.0342962	-4.73114	3.65447e-06	0.00394496
rs374147895	5	AHRR	cg05335388	ABTB2	11	-0.0342962	-4.73114	3.65447e-06	0.00394496
rs375697271	5	AHRR	cg05335388	ABTB2	11	-0.0342962	-4.73114	3.65447e-06	0.00394496
rs144645498	5	AHRR	cg05335388	ABTB2	11	-0.0342962	-4.73114	3.65447e-06	0.00394496
rs144126726	7	CNTNAP2	cg05335388	ABTB2	11	-0.0342962	-4.73114	3.65447e-06	0.00394496
rs190080760	7	CNTNAP2	cg05335388	ABTB2	11	-0.0342962	-4.73114	3.65447e-06	0.00394496
rs150383431	7	CNTNAP2	cg05335388	ABTB2	11	-0.0342962	-4.73114	3.65447e-06	0.00394496
rs190786382	7	CNTNAP2	cg05335388	ABTB2	11	-0.0342962	-4.73114	3.65447e-06	0.00394496
rs530617616	7	CNTNAP2	cg05335388	ABTB2	11	-0.0342962	-4.73114	3.65447e-06	0.00394496
rs569576643	7	CNTNAP2	cg05335388	ABTB2	11	-0.0342962	-4.73114	3.65447e-06	0.00394496
rs77943326	7	CNTNAP2	cg05335388	ABTB2	11	-0.0342962	-4.73114	3.65447e-06	0.00394496
rs143121597	8	MTSS1	cg05335388	ABTB2	11	-0.0342962	-4.73114	3.65447e-06	0.00394496
rs146978314	9	NOTCH1	cg05335388	ABTB2	11	-0.0342962	-4.73114	3.65447e-06	0.00394496
rs141550316	16	GNG13	cg05335388	ABTB2	11	-0.0342962	-4.73114	3.65447e-06	0.00394496
rs139951304	16	GNG13	cg05335388	ABTB2	11	-0.0342962	-4.73114	3.65447e-06	0.00394496
rs150535361,COSM30458,COSM3691218,COSM4063232,COSM4063233	16	GNG13	cg05335388	ABTB2	11	-0.0342962	-4.73114	3.65447e-06	0.00394496
rs147491946	16	GNG13	cg05335388	ABTB2	11	-0.0342962	-4.73114	3.65447e-06	0.00394496
rs147163457	16	GNG13	cg05335388	ABTB2	11	-0.0342962	-4.73114	3.65447e-06	0.00394496
rs111320887	16	GNG13	cg05335388	ABTB2	11	-0.0342962	-4.73114	3.65447e-06	0.00394496
rs7202134	16	GNG13	cg05335388	ABTB2	11	-0.0342962	-4.73114	3.65447e-06	0.00394496
rs73493245	16	GNG13	cg05335388	ABTB2	11	-0.0342962	-4.73114	3.65447e-06	0.00394496
rs111680125	16	GNG13	cg05335388	ABTB2	11	-0.0342962	-4.73114	3.65447e-06	0.00394496
rs112238350	16	GNG13	cg05335388	ABTB2	11	-0.0342962	-4.73114	3.65447e-06	0.00394496
rs111636332	16	GNG13	cg05335388	ABTB2	11	-0.0342962	-4.73114	3.65447e-06	0.00394496
rs184369560	3	SEMA5B	cg05469934	PDGFA	7	-0.0342962	-4.73114	3.65447e-06	0.00394496
rs187102886	3	SEMA5B	cg05469934	PDGFA	7	-0.0342962	-4.73114	3.65447e-06	0.00394496
rs374147895	5	AHRR	cg05469934	PDGFA	7	-0.0342962	-4.73114	3.65447e-06	0.00394496
rs375697271	5	AHRR	cg05469934	PDGFA	7	-0.0342962	-4.73114	3.65447e-06	0.00394496
rs144645498	5	AHRR	cg05469934	PDGFA	7	-0.0342962	-4.73114	3.65447e-06	0.00394496
rs144126726	7	CNTNAP2	cg05469934	PDGFA	7	-0.0342962	-4.73114	3.65447e-06	0.00394496
rs190080760	7	CNTNAP2	cg05469934	PDGFA	7	-0.0342962	-4.73114	3.65447e-06	0.00394496
rs150383431	7	CNTNAP2	cg05469934	PDGFA	7	-0.0342962	-4.73114	3.65447e-06	0.00394496
rs190786382	7	CNTNAP2	cg05469934	PDGFA	7	-0.0342962	-4.73114	3.65447e-06	0.00394496
rs530617616	7	CNTNAP2	cg05469934	PDGFA	7	-0.0342962	-4.73114	3.65447e-06	0.00394496
rs569576643	7	CNTNAP2	cg05469934	PDGFA	7	-0.0342962	-4.73114	3.65447e-06	0.00394496
rs77943326	7	CNTNAP2	cg05469934	PDGFA	7	-0.0342962	-4.73114	3.65447e-06	0.00394496
rs143121597	8	MTSS1	cg05469934	PDGFA	7	-0.0342962	-4.73114	3.65447e-06	0.00394496
rs146978314	9	NOTCH1	cg05469934	PDGFA	7	-0.0342962	-4.73114	3.65447e-06	0.00394496
rs141550316	16	GNG13	cg05469934	PDGFA	7	-0.0342962	-4.73114	3.65447e-06	0.00394496
rs139951304	16	GNG13	cg05469934	PDGFA	7	-0.0342962	-4.73114	3.65447e-06	0.00394496
rs150535361,COSM30458,COSM3691218,COSM4063232,COSM4063233	16	GNG13	cg05469934	PDGFA	7	-0.0342962	-4.73114	3.65447e-06	0.00394496
rs147491946	16	GNG13	cg05469934	PDGFA	7	-0.0342962	-4.73114	3.65447e-06	0.00394496
rs147163457	16	GNG13	cg05469934	PDGFA	7	-0.0342962	-4.73114	3.65447e-06	0.00394496
rs111320887	16	GNG13	cg05469934	PDGFA	7	-0.0342962	-4.73114	3.65447e-06	0.00394496
rs7202134	16	GNG13	cg05469934	PDGFA	7	-0.0342962	-4.73114	3.65447e-06	0.00394496
rs73493245	16	GNG13	cg05469934	PDGFA	7	-0.0342962	-4.73114	3.65447e-06	0.00394496
rs111680125	16	GNG13	cg05469934	PDGFA	7	-0.0342962	-4.73114	3.65447e-06	0.00394496
rs112238350	16	GNG13	cg05469934	PDGFA	7	-0.0342962	-4.73114	3.65447e-06	0.00394496
rs111636332	16	GNG13	cg05469934	PDGFA	7	-0.0342962	-4.73114	3.65447e-06	0.00394496
rs184369560	3	SEMA5B	cg10788371	LRRC32	11	-0.0342962	-4.73114	3.65447e-06	0.00394496
rs187102886	3	SEMA5B	cg10788371	LRRC32	11	-0.0342962	-4.73114	3.65447e-06	0.00394496
rs374147895	5	AHRR	cg10788371	LRRC32	11	-0.0342962	-4.73114	3.65447e-06	0.00394496
rs375697271	5	AHRR	cg10788371	LRRC32	11	-0.0342962	-4.73114	3.65447e-06	0.00394496
rs144645498	5	AHRR	cg10788371	LRRC32	11	-0.0342962	-4.73114	3.65447e-06	0.00394496
rs144126726	7	CNTNAP2	cg10788371	LRRC32	11	-0.0342962	-4.73114	3.65447e-06	0.00394496
rs190080760	7	CNTNAP2	cg10788371	LRRC32	11	-0.0342962	-4.73114	3.65447e-06	0.00394496
rs150383431	7	CNTNAP2	cg10788371	LRRC32	11	-0.0342962	-4.73114	3.65447e-06	0.00394496
rs190786382	7	CNTNAP2	cg10788371	LRRC32	11	-0.0342962	-4.73114	3.65447e-06	0.00394496
rs530617616	7	CNTNAP2	cg10788371	LRRC32	11	-0.0342962	-4.73114	3.65447e-06	0.00394496
rs569576643	7	CNTNAP2	cg10788371	LRRC32	11	-0.0342962	-4.73114	3.65447e-06	0.00394496
rs77943326	7	CNTNAP2	cg10788371	LRRC32	11	-0.0342962	-4.73114	3.65447e-06	0.00394496
rs143121597	8	MTSS1	cg10788371	LRRC32	11	-0.0342962	-4.73114	3.65447e-06	0.00394496
rs146978314	9	NOTCH1	cg10788371	LRRC32	11	-0.0342962	-4.73114	3.65447e-06	0.00394496
rs141550316	16	GNG13	cg10788371	LRRC32	11	-0.0342962	-4.73114	3.65447e-06	0.00394496
rs139951304	16	GNG13	cg10788371	LRRC32	11	-0.0342962	-4.73114	3.65447e-06	0.00394496
rs150535361,COSM30458,COSM3691218,COSM4063232,COSM4063233	16	GNG13	cg10788371	LRRC32	11	-0.0342962	-4.73114	3.65447e-06	0.00394496
rs147491946	16	GNG13	cg10788371	LRRC32	11	-0.0342962	-4.73114	3.65447e-06	0.00394496
rs147163457	16	GNG13	cg10788371	LRRC32	11	-0.0342962	-4.73114	3.65447e-06	0.00394496
rs111320887	16	GNG13	cg10788371	LRRC32	11	-0.0342962	-4.73114	3.65447e-06	0.00394496
rs7202134	16	GNG13	cg10788371	LRRC32	11	-0.0342962	-4.73114	3.65447e-06	0.00394496
rs73493245	16	GNG13	cg10788371	LRRC32	11	-0.0342962	-4.73114	3.65447e-06	0.00394496
rs111680125	16	GNG13	cg10788371	LRRC32	11	-0.0342962	-4.73114	3.65447e-06	0.00394496
rs112238350	16	GNG13	cg10788371	LRRC32	11	-0.0342962	-4.73114	3.65447e-06	0.00394496
rs111636332	16	GNG13	cg10788371	LRRC32	11	-0.0342962	-4.73114	3.65447e-06	0.00394496
rs184369560	3	SEMA5B	cg14580211	SMIM3	5	-0.0342962	-4.73114	3.65447e-06	0.00394496
rs187102886	3	SEMA5B	cg14580211	SMIM3	5	-0.0342962	-4.73114	3.65447e-06	0.00394496
rs374147895	5	AHRR	cg14580211	SMIM3	5	-0.0342962	-4.73114	3.65447e-06	0.00394496
rs375697271	5	AHRR	cg14580211	SMIM3	5	-0.0342962	-4.73114	3.65447e-06	0.00394496
rs144645498	5	AHRR	cg14580211	SMIM3	5	-0.0342962	-4.73114	3.65447e-06	0.00394496
rs144126726	7	CNTNAP2	cg14580211	SMIM3	5	-0.0342962	-4.73114	3.65447e-06	0.00394496
rs190080760	7	CNTNAP2	cg14580211	SMIM3	5	-0.0342962	-4.73114	3.65447e-06	0.00394496
rs150383431	7	CNTNAP2	cg14580211	SMIM3	5	-0.0342962	-4.73114	3.65447e-06	0.00394496
rs190786382	7	CNTNAP2	cg14580211	SMIM3	5	-0.0342962	-4.73114	3.65447e-06	0.00394496
rs530617616	7	CNTNAP2	cg14580211	SMIM3	5	-0.0342962	-4.73114	3.65447e-06	0.00394496
rs569576643	7	CNTNAP2	cg14580211	SMIM3	5	-0.0342962	-4.73114	3.65447e-06	0.00394496
rs77943326	7	CNTNAP2	cg14580211	SMIM3	5	-0.0342962	-4.73114	3.65447e-06	0.00394496
rs143121597	8	MTSS1	cg14580211	SMIM3	5	-0.0342962	-4.73114	3.65447e-06	0.00394496
rs146978314	9	NOTCH1	cg14580211	SMIM3	5	-0.0342962	-4.73114	3.65447e-06	0.00394496
rs141550316	16	GNG13	cg14580211	SMIM3	5	-0.0342962	-4.73114	3.65447e-06	0.00394496
rs139951304	16	GNG13	cg14580211	SMIM3	5	-0.0342962	-4.73114	3.65447e-06	0.00394496
rs150535361,COSM30458,COSM3691218,COSM4063232,COSM4063233	16	GNG13	cg14580211	SMIM3	5	-0.0342962	-4.73114	3.65447e-06	0.00394496
rs147491946	16	GNG13	cg14580211	SMIM3	5	-0.0342962	-4.73114	3.65447e-06	0.00394496
rs147163457	16	GNG13	cg14580211	SMIM3	5	-0.0342962	-4.73114	3.65447e-06	0.00394496
rs111320887	16	GNG13	cg14580211	SMIM3	5	-0.0342962	-4.73114	3.65447e-06	0.00394496
rs7202134	16	GNG13	cg14580211	SMIM3	5	-0.0342962	-4.73114	3.65447e-06	0.00394496
rs73493245	16	GNG13	cg14580211	SMIM3	5	-0.0342962	-4.73114	3.65447e-06	0.00394496
rs111680125	16	GNG13	cg14580211	SMIM3	5	-0.0342962	-4.73114	3.65447e-06	0.00394496
rs112238350	16	GNG13	cg14580211	SMIM3	5	-0.0342962	-4.73114	3.65447e-06	0.00394496
rs111636332	16	GNG13	cg14580211	SMIM3	5	-0.0342962	-4.73114	3.65447e-06	0.00394496
rs184369560	3	SEMA5B	cg11491407	CACNA2D4	12	-0.0342962	-4.73114	3.65447e-06	0.00394496
rs187102886	3	SEMA5B	cg11491407	CACNA2D4	12	-0.0342962	-4.73114	3.65447e-06	0.00394496
rs374147895	5	AHRR	cg11491407	CACNA2D4	12	-0.0342962	-4.73114	3.65447e-06	0.00394496
rs375697271	5	AHRR	cg11491407	CACNA2D4	12	-0.0342962	-4.73114	3.65447e-06	0.00394496
rs144645498	5	AHRR	cg11491407	CACNA2D4	12	-0.0342962	-4.73114	3.65447e-06	0.00394496
rs144126726	7	CNTNAP2	cg11491407	CACNA2D4	12	-0.0342962	-4.73114	3.65447e-06	0.00394496
rs190080760	7	CNTNAP2	cg11491407	CACNA2D4	12	-0.0342962	-4.73114	3.65447e-06	0.00394496
rs150383431	7	CNTNAP2	cg11491407	CACNA2D4	12	-0.0342962	-4.73114	3.65447e-06	0.00394496
rs190786382	7	CNTNAP2	cg11491407	CACNA2D4	12	-0.0342962	-4.73114	3.65447e-06	0.00394496
rs530617616	7	CNTNAP2	cg11491407	CACNA2D4	12	-0.0342962	-4.73114	3.65447e-06	0.00394496
rs569576643	7	CNTNAP2	cg11491407	CACNA2D4	12	-0.0342962	-4.73114	3.65447e-06	0.00394496
rs77943326	7	CNTNAP2	cg11491407	CACNA2D4	12	-0.0342962	-4.73114	3.65447e-06	0.00394496
rs143121597	8	MTSS1	cg11491407	CACNA2D4	12	-0.0342962	-4.73114	3.65447e-06	0.00394496
rs146978314	9	NOTCH1	cg11491407	CACNA2D4	12	-0.0342962	-4.73114	3.65447e-06	0.00394496
rs141550316	16	GNG13	cg11491407	CACNA2D4	12	-0.0342962	-4.73114	3.65447e-06	0.00394496
rs139951304	16	GNG13	cg11491407	CACNA2D4	12	-0.0342962	-4.73114	3.65447e-06	0.00394496
rs150535361,COSM30458,COSM3691218,COSM4063232,COSM4063233	16	GNG13	cg11491407	CACNA2D4	12	-0.0342962	-4.73114	3.65447e-06	0.00394496
rs147491946	16	GNG13	cg11491407	CACNA2D4	12	-0.0342962	-4.73114	3.65447e-06	0.00394496
rs147163457	16	GNG13	cg11491407	CACNA2D4	12	-0.0342962	-4.73114	3.65447e-06	0.00394496
rs111320887	16	GNG13	cg11491407	CACNA2D4	12	-0.0342962	-4.73114	3.65447e-06	0.00394496
rs7202134	16	GNG13	cg11491407	CACNA2D4	12	-0.0342962	-4.73114	3.65447e-06	0.00394496
rs73493245	16	GNG13	cg11491407	CACNA2D4	12	-0.0342962	-4.73114	3.65447e-06	0.00394496
rs111680125	16	GNG13	cg11491407	CACNA2D4	12	-0.0342962	-4.73114	3.65447e-06	0.00394496
rs112238350	16	GNG13	cg11491407	CACNA2D4	12	-0.0342962	-4.73114	3.65447e-06	0.00394496
rs111636332	16	GNG13	cg11491407	CACNA2D4	12	-0.0342962	-4.73114	3.65447e-06	0.00394496
rs184369560	3	SEMA5B	cg26703534	AHRR	5	-0.0342962	-4.73114	3.65447e-06	0.00394496
rs187102886	3	SEMA5B	cg26703534	AHRR	5	-0.0342962	-4.73114	3.65447e-06	0.00394496
rs144126726	7	CNTNAP2	cg26703534	AHRR	5	-0.0342962	-4.73114	3.65447e-06	0.00394496
rs190080760	7	CNTNAP2	cg26703534	AHRR	5	-0.0342962	-4.73114	3.65447e-06	0.00394496
rs150383431	7	CNTNAP2	cg26703534	AHRR	5	-0.0342962	-4.73114	3.65447e-06	0.00394496
rs190786382	7	CNTNAP2	cg26703534	AHRR	5	-0.0342962	-4.73114	3.65447e-06	0.00394496
rs530617616	7	CNTNAP2	cg26703534	AHRR	5	-0.0342962	-4.73114	3.65447e-06	0.00394496
rs569576643	7	CNTNAP2	cg26703534	AHRR	5	-0.0342962	-4.73114	3.65447e-06	0.00394496
rs77943326	7	CNTNAP2	cg26703534	AHRR	5	-0.0342962	-4.73114	3.65447e-06	0.00394496
rs143121597	8	MTSS1	cg26703534	AHRR	5	-0.0342962	-4.73114	3.65447e-06	0.00394496
rs146978314	9	NOTCH1	cg26703534	AHRR	5	-0.0342962	-4.73114	3.65447e-06	0.00394496
rs141550316	16	GNG13	cg26703534	AHRR	5	-0.0342962	-4.73114	3.65447e-06	0.00394496
rs139951304	16	GNG13	cg26703534	AHRR	5	-0.0342962	-4.73114	3.65447e-06	0.00394496
rs150535361,COSM30458,COSM3691218,COSM4063232,COSM4063233	16	GNG13	cg26703534	AHRR	5	-0.0342962	-4.73114	3.65447e-06	0.00394496
rs147491946	16	GNG13	cg26703534	AHRR	5	-0.0342962	-4.73114	3.65447e-06	0.00394496
rs147163457	16	GNG13	cg26703534	AHRR	5	-0.0342962	-4.73114	3.65447e-06	0.00394496
rs111320887	16	GNG13	cg26703534	AHRR	5	-0.0342962	-4.73114	3.65447e-06	0.00394496
rs7202134	16	GNG13	cg26703534	AHRR	5	-0.0342962	-4.73114	3.65447e-06	0.00394496
rs73493245	16	GNG13	cg26703534	AHRR	5	-0.0342962	-4.73114	3.65447e-06	0.00394496
rs111680125	16	GNG13	cg26703534	AHRR	5	-0.0342962	-4.73114	3.65447e-06	0.00394496
rs112238350	16	GNG13	cg26703534	AHRR	5	-0.0342962	-4.73114	3.65447e-06	0.00394496
rs111636332	16	GNG13	cg26703534	AHRR	5	-0.0342962	-4.73114	3.65447e-06	0.00394496
rs184369560	3	SEMA5B	cg13740236	LSM6	4	-0.0342962	-4.73114	3.65447e-06	0.00394496
rs187102886	3	SEMA5B	cg13740236	LSM6	4	-0.0342962	-4.73114	3.65447e-06	0.00394496
rs374147895	5	AHRR	cg13740236	LSM6	4	-0.0342962	-4.73114	3.65447e-06	0.00394496
rs375697271	5	AHRR	cg13740236	LSM6	4	-0.0342962	-4.73114	3.65447e-06	0.00394496
rs144645498	5	AHRR	cg13740236	LSM6	4	-0.0342962	-4.73114	3.65447e-06	0.00394496
rs144126726	7	CNTNAP2	cg13740236	LSM6	4	-0.0342962	-4.73114	3.65447e-06	0.00394496
rs190080760	7	CNTNAP2	cg13740236	LSM6	4	-0.0342962	-4.73114	3.65447e-06	0.00394496
rs150383431	7	CNTNAP2	cg13740236	LSM6	4	-0.0342962	-4.73114	3.65447e-06	0.00394496
rs190786382	7	CNTNAP2	cg13740236	LSM6	4	-0.0342962	-4.73114	3.65447e-06	0.00394496
rs530617616	7	CNTNAP2	cg13740236	LSM6	4	-0.0342962	-4.73114	3.65447e-06	0.00394496
rs569576643	7	CNTNAP2	cg13740236	LSM6	4	-0.0342962	-4.73114	3.65447e-06	0.00394496
rs77943326	7	CNTNAP2	cg13740236	LSM6	4	-0.0342962	-4.73114	3.65447e-06	0.00394496
rs143121597	8	MTSS1	cg13740236	LSM6	4	-0.0342962	-4.73114	3.65447e-06	0.00394496
rs146978314	9	NOTCH1	cg13740236	LSM6	4	-0.0342962	-4.73114	3.65447e-06	0.00394496
rs141550316	16	GNG13	cg13740236	LSM6	4	-0.0342962	-4.73114	3.65447e-06	0.00394496
rs139951304	16	GNG13	cg13740236	LSM6	4	-0.0342962	-4.73114	3.65447e-06	0.00394496
rs150535361,COSM30458,COSM3691218,COSM4063232,COSM4063233	16	GNG13	cg13740236	LSM6	4	-0.0342962	-4.73114	3.65447e-06	0.00394496
rs147491946	16	GNG13	cg13740236	LSM6	4	-0.0342962	-4.73114	3.65447e-06	0.00394496
rs147163457	16	GNG13	cg13740236	LSM6	4	-0.0342962	-4.73114	3.65447e-06	0.00394496
rs111320887	16	GNG13	cg13740236	LSM6	4	-0.0342962	-4.73114	3.65447e-06	0.00394496
rs7202134	16	GNG13	cg13740236	LSM6	4	-0.0342962	-4.73114	3.65447e-06	0.00394496
rs73493245	16	GNG13	cg13740236	LSM6	4	-0.0342962	-4.73114	3.65447e-06	0.00394496
rs111680125	16	GNG13	cg13740236	LSM6	4	-0.0342962	-4.73114	3.65447e-06	0.00394496
rs112238350	16	GNG13	cg13740236	LSM6	4	-0.0342962	-4.73114	3.65447e-06	0.00394496
rs111636332	16	GNG13	cg13740236	LSM6	4	-0.0342962	-4.73114	3.65447e-06	0.00394496
rs184369560	3	SEMA5B	cg25648203	AHRR	5	-0.0342962	-4.73114	3.65447e-06	0.00394496
rs187102886	3	SEMA5B	cg25648203	AHRR	5	-0.0342962	-4.73114	3.65447e-06	0.00394496
rs144126726	7	CNTNAP2	cg25648203	AHRR	5	-0.0342962	-4.73114	3.65447e-06	0.00394496
rs190080760	7	CNTNAP2	cg25648203	AHRR	5	-0.0342962	-4.73114	3.65447e-06	0.00394496
rs150383431	7	CNTNAP2	cg25648203	AHRR	5	-0.0342962	-4.73114	3.65447e-06	0.00394496
rs190786382	7	CNTNAP2	cg25648203	AHRR	5	-0.0342962	-4.73114	3.65447e-06	0.00394496
rs530617616	7	CNTNAP2	cg25648203	AHRR	5	-0.0342962	-4.73114	3.65447e-06	0.00394496
rs569576643	7	CNTNAP2	cg25648203	AHRR	5	-0.0342962	-4.73114	3.65447e-06	0.00394496
rs77943326	7	CNTNAP2	cg25648203	AHRR	5	-0.0342962	-4.73114	3.65447e-06	0.00394496
rs143121597	8	MTSS1	cg25648203	AHRR	5	-0.0342962	-4.73114	3.65447e-06	0.00394496
rs146978314	9	NOTCH1	cg25648203	AHRR	5	-0.0342962	-4.73114	3.65447e-06	0.00394496
rs141550316	16	GNG13	cg25648203	AHRR	5	-0.0342962	-4.73114	3.65447e-06	0.00394496
rs139951304	16	GNG13	cg25648203	AHRR	5	-0.0342962	-4.73114	3.65447e-06	0.00394496
rs150535361,COSM30458,COSM3691218,COSM4063232,COSM4063233	16	GNG13	cg25648203	AHRR	5	-0.0342962	-4.73114	3.65447e-06	0.00394496
rs147491946	16	GNG13	cg25648203	AHRR	5	-0.0342962	-4.73114	3.65447e-06	0.00394496
rs147163457	16	GNG13	cg25648203	AHRR	5	-0.0342962	-4.73114	3.65447e-06	0.00394496
rs111320887	16	GNG13	cg25648203	AHRR	5	-0.0342962	-4.73114	3.65447e-06	0.00394496
rs7202134	16	GNG13	cg25648203	AHRR	5	-0.0342962	-4.73114	3.65447e-06	0.00394496
rs73493245	16	GNG13	cg25648203	AHRR	5	-0.0342962	-4.73114	3.65447e-06	0.00394496
rs111680125	16	GNG13	cg25648203	AHRR	5	-0.0342962	-4.73114	3.65447e-06	0.00394496
rs112238350	16	GNG13	cg25648203	AHRR	5	-0.0342962	-4.73114	3.65447e-06	0.00394496
rs111636332	16	GNG13	cg25648203	AHRR	5	-0.0342962	-4.73114	3.65447e-06	0.00394496
rs184369560	3	SEMA5B	cg25305703	CASC8	8	-0.0342962	-4.73114	3.65447e-06	0.00394496
rs187102886	3	SEMA5B	cg25305703	CASC8	8	-0.0342962	-4.73114	3.65447e-06	0.00394496
rs374147895	5	AHRR	cg25305703	CASC8	8	-0.0342962	-4.73114	3.65447e-06	0.00394496
rs375697271	5	AHRR	cg25305703	CASC8	8	-0.0342962	-4.73114	3.65447e-06	0.00394496
rs144645498	5	AHRR	cg25305703	CASC8	8	-0.0342962	-4.73114	3.65447e-06	0.00394496
rs144126726	7	CNTNAP2	cg25305703	CASC8	8	-0.0342962	-4.73114	3.65447e-06	0.00394496
rs190080760	7	CNTNAP2	cg25305703	CASC8	8	-0.0342962	-4.73114	3.65447e-06	0.00394496
rs150383431	7	CNTNAP2	cg25305703	CASC8	8	-0.0342962	-4.73114	3.65447e-06	0.00394496
rs190786382	7	CNTNAP2	cg25305703	CASC8	8	-0.0342962	-4.73114	3.65447e-06	0.00394496
rs530617616	7	CNTNAP2	cg25305703	CASC8	8	-0.0342962	-4.73114	3.65447e-06	0.00394496
rs569576643	7	CNTNAP2	cg25305703	CASC8	8	-0.0342962	-4.73114	3.65447e-06	0.00394496
rs77943326	7	CNTNAP2	cg25305703	CASC8	8	-0.0342962	-4.73114	3.65447e-06	0.00394496
rs146978314	9	NOTCH1	cg25305703	CASC8	8	-0.0342962	-4.73114	3.65447e-06	0.00394496
rs141550316	16	GNG13	cg25305703	CASC8	8	-0.0342962	-4.73114	3.65447e-06	0.00394496
rs139951304	16	GNG13	cg25305703	CASC8	8	-0.0342962	-4.73114	3.65447e-06	0.00394496
rs150535361,COSM30458,COSM3691218,COSM4063232,COSM4063233	16	GNG13	cg25305703	CASC8	8	-0.0342962	-4.73114	3.65447e-06	0.00394496
rs147491946	16	GNG13	cg25305703	CASC8	8	-0.0342962	-4.73114	3.65447e-06	0.00394496
rs147163457	16	GNG13	cg25305703	CASC8	8	-0.0342962	-4.73114	3.65447e-06	0.00394496
rs111320887	16	GNG13	cg25305703	CASC8	8	-0.0342962	-4.73114	3.65447e-06	0.00394496
rs7202134	16	GNG13	cg25305703	CASC8	8	-0.0342962	-4.73114	3.65447e-06	0.00394496
rs73493245	16	GNG13	cg25305703	CASC8	8	-0.0342962	-4.73114	3.65447e-06	0.00394496
rs111680125	16	GNG13	cg25305703	CASC8	8	-0.0342962	-4.73114	3.65447e-06	0.00394496
rs112238350	16	GNG13	cg25305703	CASC8	8	-0.0342962	-4.73114	3.65447e-06	0.00394496
rs111636332	16	GNG13	cg25305703	CASC8	8	-0.0342962	-4.73114	3.65447e-06	0.00394496
rs184369560	3	SEMA5B	cg04776445	MSX1	4	-0.0342962	-4.73114	3.65447e-06	0.00394496
rs187102886	3	SEMA5B	cg04776445	MSX1	4	-0.0342962	-4.73114	3.65447e-06	0.00394496
rs374147895	5	AHRR	cg04776445	MSX1	4	-0.0342962	-4.73114	3.65447e-06	0.00394496
rs375697271	5	AHRR	cg04776445	MSX1	4	-0.0342962	-4.73114	3.65447e-06	0.00394496
rs144645498	5	AHRR	cg04776445	MSX1	4	-0.0342962	-4.73114	3.65447e-06	0.00394496
rs144126726	7	CNTNAP2	cg04776445	MSX1	4	-0.0342962	-4.73114	3.65447e-06	0.00394496
rs190080760	7	CNTNAP2	cg04776445	MSX1	4	-0.0342962	-4.73114	3.65447e-06	0.00394496
rs150383431	7	CNTNAP2	cg04776445	MSX1	4	-0.0342962	-4.73114	3.65447e-06	0.00394496
rs190786382	7	CNTNAP2	cg04776445	MSX1	4	-0.0342962	-4.73114	3.65447e-06	0.00394496
rs530617616	7	CNTNAP2	cg04776445	MSX1	4	-0.0342962	-4.73114	3.65447e-06	0.00394496
rs569576643	7	CNTNAP2	cg04776445	MSX1	4	-0.0342962	-4.73114	3.65447e-06	0.00394496
rs77943326	7	CNTNAP2	cg04776445	MSX1	4	-0.0342962	-4.73114	3.65447e-06	0.00394496
rs143121597	8	MTSS1	cg04776445	MSX1	4	-0.0342962	-4.73114	3.65447e-06	0.00394496
rs146978314	9	NOTCH1	cg04776445	MSX1	4	-0.0342962	-4.73114	3.65447e-06	0.00394496
rs141550316	16	GNG13	cg04776445	MSX1	4	-0.0342962	-4.73114	3.65447e-06	0.00394496
rs139951304	16	GNG13	cg04776445	MSX1	4	-0.0342962	-4.73114	3.65447e-06	0.00394496
rs150535361,COSM30458,COSM3691218,COSM4063232,COSM4063233	16	GNG13	cg04776445	MSX1	4	-0.0342962	-4.73114	3.65447e-06	0.00394496
rs147491946	16	GNG13	cg04776445	MSX1	4	-0.0342962	-4.73114	3.65447e-06	0.00394496
rs147163457	16	GNG13	cg04776445	MSX1	4	-0.0342962	-4.73114	3.65447e-06	0.00394496
rs111320887	16	GNG13	cg04776445	MSX1	4	-0.0342962	-4.73114	3.65447e-06	0.00394496
rs7202134	16	GNG13	cg04776445	MSX1	4	-0.0342962	-4.73114	3.65447e-06	0.00394496
rs73493245	16	GNG13	cg04776445	MSX1	4	-0.0342962	-4.73114	3.65447e-06	0.00394496
rs111680125	16	GNG13	cg04776445	MSX1	4	-0.0342962	-4.73114	3.65447e-06	0.00394496
rs112238350	16	GNG13	cg04776445	MSX1	4	-0.0342962	-4.73114	3.65447e-06	0.00394496
rs111636332	16	GNG13	cg04776445	MSX1	4	-0.0342962	-4.73114	3.65447e-06	0.00394496
rs184369560	3	SEMA5B	cg22856972	TBPL1	6	-0.0342962	-4.73114	3.65447e-06	0.00394496
rs187102886	3	SEMA5B	cg22856972	TBPL1	6	-0.0342962	-4.73114	3.65447e-06	0.00394496
rs374147895	5	AHRR	cg22856972	TBPL1	6	-0.0342962	-4.73114	3.65447e-06	0.00394496
rs375697271	5	AHRR	cg22856972	TBPL1	6	-0.0342962	-4.73114	3.65447e-06	0.00394496
rs144645498	5	AHRR	cg22856972	TBPL1	6	-0.0342962	-4.73114	3.65447e-06	0.00394496
rs144126726	7	CNTNAP2	cg22856972	TBPL1	6	-0.0342962	-4.73114	3.65447e-06	0.00394496
rs190080760	7	CNTNAP2	cg22856972	TBPL1	6	-0.0342962	-4.73114	3.65447e-06	0.00394496
rs150383431	7	CNTNAP2	cg22856972	TBPL1	6	-0.0342962	-4.73114	3.65447e-06	0.00394496
rs190786382	7	CNTNAP2	cg22856972	TBPL1	6	-0.0342962	-4.73114	3.65447e-06	0.00394496
rs530617616	7	CNTNAP2	cg22856972	TBPL1	6	-0.0342962	-4.73114	3.65447e-06	0.00394496
rs569576643	7	CNTNAP2	cg22856972	TBPL1	6	-0.0342962	-4.73114	3.65447e-06	0.00394496
rs77943326	7	CNTNAP2	cg22856972	TBPL1	6	-0.0342962	-4.73114	3.65447e-06	0.00394496
rs143121597	8	MTSS1	cg22856972	TBPL1	6	-0.0342962	-4.73114	3.65447e-06	0.00394496
rs146978314	9	NOTCH1	cg22856972	TBPL1	6	-0.0342962	-4.73114	3.65447e-06	0.00394496
rs141550316	16	GNG13	cg22856972	TBPL1	6	-0.0342962	-4.73114	3.65447e-06	0.00394496
rs139951304	16	GNG13	cg22856972	TBPL1	6	-0.0342962	-4.73114	3.65447e-06	0.00394496
rs150535361,COSM30458,COSM3691218,COSM4063232,COSM4063233	16	GNG13	cg22856972	TBPL1	6	-0.0342962	-4.73114	3.65447e-06	0.00394496
rs147491946	16	GNG13	cg22856972	TBPL1	6	-0.0342962	-4.73114	3.65447e-06	0.00394496
rs147163457	16	GNG13	cg22856972	TBPL1	6	-0.0342962	-4.73114	3.65447e-06	0.00394496
rs111320887	16	GNG13	cg22856972	TBPL1	6	-0.0342962	-4.73114	3.65447e-06	0.00394496
rs7202134	16	GNG13	cg22856972	TBPL1	6	-0.0342962	-4.73114	3.65447e-06	0.00394496
rs73493245	16	GNG13	cg22856972	TBPL1	6	-0.0342962	-4.73114	3.65447e-06	0.00394496
rs111680125	16	GNG13	cg22856972	TBPL1	6	-0.0342962	-4.73114	3.65447e-06	0.00394496
rs112238350	16	GNG13	cg22856972	TBPL1	6	-0.0342962	-4.73114	3.65447e-06	0.00394496
rs111636332	16	GNG13	cg22856972	TBPL1	6	-0.0342962	-4.73114	3.65447e-06	0.00394496
rs184369560	3	SEMA5B	cg22288066	NOV	8	-0.0342962	-4.73114	3.65447e-06	0.00394496
rs187102886	3	SEMA5B	cg22288066	NOV	8	-0.0342962	-4.73114	3.65447e-06	0.00394496
rs374147895	5	AHRR	cg22288066	NOV	8	-0.0342962	-4.73114	3.65447e-06	0.00394496
rs375697271	5	AHRR	cg22288066	NOV	8	-0.0342962	-4.73114	3.65447e-06	0.00394496
rs144645498	5	AHRR	cg22288066	NOV	8	-0.0342962	-4.73114	3.65447e-06	0.00394496
rs144126726	7	CNTNAP2	cg22288066	NOV	8	-0.0342962	-4.73114	3.65447e-06	0.00394496
rs190080760	7	CNTNAP2	cg22288066	NOV	8	-0.0342962	-4.73114	3.65447e-06	0.00394496
rs150383431	7	CNTNAP2	cg22288066	NOV	8	-0.0342962	-4.73114	3.65447e-06	0.00394496
rs190786382	7	CNTNAP2	cg22288066	NOV	8	-0.0342962	-4.73114	3.65447e-06	0.00394496
rs530617616	7	CNTNAP2	cg22288066	NOV	8	-0.0342962	-4.73114	3.65447e-06	0.00394496
rs569576643	7	CNTNAP2	cg22288066	NOV	8	-0.0342962	-4.73114	3.65447e-06	0.00394496
rs77943326	7	CNTNAP2	cg22288066	NOV	8	-0.0342962	-4.73114	3.65447e-06	0.00394496
rs143121597	8	MTSS1	cg22288066	NOV	8	-0.0342962	-4.73114	3.65447e-06	0.00394496
rs146978314	9	NOTCH1	cg22288066	NOV	8	-0.0342962	-4.73114	3.65447e-06	0.00394496
rs141550316	16	GNG13	cg22288066	NOV	8	-0.0342962	-4.73114	3.65447e-06	0.00394496
rs139951304	16	GNG13	cg22288066	NOV	8	-0.0342962	-4.73114	3.65447e-06	0.00394496
rs150535361,COSM30458,COSM3691218,COSM4063232,COSM4063233	16	GNG13	cg22288066	NOV	8	-0.0342962	-4.73114	3.65447e-06	0.00394496
rs147491946	16	GNG13	cg22288066	NOV	8	-0.0342962	-4.73114	3.65447e-06	0.00394496
rs147163457	16	GNG13	cg22288066	NOV	8	-0.0342962	-4.73114	3.65447e-06	0.00394496
rs111320887	16	GNG13	cg22288066	NOV	8	-0.0342962	-4.73114	3.65447e-06	0.00394496
rs7202134	16	GNG13	cg22288066	NOV	8	-0.0342962	-4.73114	3.65447e-06	0.00394496
rs73493245	16	GNG13	cg22288066	NOV	8	-0.0342962	-4.73114	3.65447e-06	0.00394496
rs111680125	16	GNG13	cg22288066	NOV	8	-0.0342962	-4.73114	3.65447e-06	0.00394496
rs112238350	16	GNG13	cg22288066	NOV	8	-0.0342962	-4.73114	3.65447e-06	0.00394496
rs111636332	16	GNG13	cg22288066	NOV	8	-0.0342962	-4.73114	3.65447e-06	0.00394496
rs184369560	3	SEMA5B	cg14817490	AHRR	5	-0.0342962	-4.73114	3.65447e-06	0.00394496
rs187102886	3	SEMA5B	cg14817490	AHRR	5	-0.0342962	-4.73114	3.65447e-06	0.00394496
rs144126726	7	CNTNAP2	cg14817490	AHRR	5	-0.0342962	-4.73114	3.65447e-06	0.00394496
rs190080760	7	CNTNAP2	cg14817490	AHRR	5	-0.0342962	-4.73114	3.65447e-06	0.00394496
rs150383431	7	CNTNAP2	cg14817490	AHRR	5	-0.0342962	-4.73114	3.65447e-06	0.00394496
rs190786382	7	CNTNAP2	cg14817490	AHRR	5	-0.0342962	-4.73114	3.65447e-06	0.00394496
rs530617616	7	CNTNAP2	cg14817490	AHRR	5	-0.0342962	-4.73114	3.65447e-06	0.00394496
rs569576643	7	CNTNAP2	cg14817490	AHRR	5	-0.0342962	-4.73114	3.65447e-06	0.00394496
rs77943326	7	CNTNAP2	cg14817490	AHRR	5	-0.0342962	-4.73114	3.65447e-06	0.00394496
rs143121597	8	MTSS1	cg14817490	AHRR	5	-0.0342962	-4.73114	3.65447e-06	0.00394496
rs146978314	9	NOTCH1	cg14817490	AHRR	5	-0.0342962	-4.73114	3.65447e-06	0.00394496
rs141550316	16	GNG13	cg14817490	AHRR	5	-0.0342962	-4.73114	3.65447e-06	0.00394496
rs139951304	16	GNG13	cg14817490	AHRR	5	-0.0342962	-4.73114	3.65447e-06	0.00394496
rs150535361,COSM30458,COSM3691218,COSM4063232,COSM4063233	16	GNG13	cg14817490	AHRR	5	-0.0342962	-4.73114	3.65447e-06	0.00394496
rs147491946	16	GNG13	cg14817490	AHRR	5	-0.0342962	-4.73114	3.65447e-06	0.00394496
rs147163457	16	GNG13	cg14817490	AHRR	5	-0.0342962	-4.73114	3.65447e-06	0.00394496
rs111320887	16	GNG13	cg14817490	AHRR	5	-0.0342962	-4.73114	3.65447e-06	0.00394496
rs7202134	16	GNG13	cg14817490	AHRR	5	-0.0342962	-4.73114	3.65447e-06	0.00394496
rs73493245	16	GNG13	cg14817490	AHRR	5	-0.0342962	-4.73114	3.65447e-06	0.00394496
rs111680125	16	GNG13	cg14817490	AHRR	5	-0.0342962	-4.73114	3.65447e-06	0.00394496
rs112238350	16	GNG13	cg14817490	AHRR	5	-0.0342962	-4.73114	3.65447e-06	0.00394496
rs111636332	16	GNG13	cg14817490	AHRR	5	-0.0342962	-4.73114	3.65447e-06	0.00394496
rs184369560	3	SEMA5B	cg03636183	F2RL3	19	-0.0342962	-4.73114	3.65447e-06	0.00394496
rs187102886	3	SEMA5B	cg03636183	F2RL3	19	-0.0342962	-4.73114	3.65447e-06	0.00394496
rs374147895	5	AHRR	cg03636183	F2RL3	19	-0.0342962	-4.73114	3.65447e-06	0.00394496
rs375697271	5	AHRR	cg03636183	F2RL3	19	-0.0342962	-4.73114	3.65447e-06	0.00394496
rs144645498	5	AHRR	cg03636183	F2RL3	19	-0.0342962	-4.73114	3.65447e-06	0.00394496
rs144126726	7	CNTNAP2	cg03636183	F2RL3	19	-0.0342962	-4.73114	3.65447e-06	0.00394496
rs190080760	7	CNTNAP2	cg03636183	F2RL3	19	-0.0342962	-4.73114	3.65447e-06	0.00394496
rs150383431	7	CNTNAP2	cg03636183	F2RL3	19	-0.0342962	-4.73114	3.65447e-06	0.00394496
rs190786382	7	CNTNAP2	cg03636183	F2RL3	19	-0.0342962	-4.73114	3.65447e-06	0.00394496
rs530617616	7	CNTNAP2	cg03636183	F2RL3	19	-0.0342962	-4.73114	3.65447e-06	0.00394496
rs569576643	7	CNTNAP2	cg03636183	F2RL3	19	-0.0342962	-4.73114	3.65447e-06	0.00394496
rs77943326	7	CNTNAP2	cg03636183	F2RL3	19	-0.0342962	-4.73114	3.65447e-06	0.00394496
rs143121597	8	MTSS1	cg03636183	F2RL3	19	-0.0342962	-4.73114	3.65447e-06	0.00394496
rs146978314	9	NOTCH1	cg03636183	F2RL3	19	-0.0342962	-4.73114	3.65447e-06	0.00394496
rs141550316	16	GNG13	cg03636183	F2RL3	19	-0.0342962	-4.73114	3.65447e-06	0.00394496
rs139951304	16	GNG13	cg03636183	F2RL3	19	-0.0342962	-4.73114	3.65447e-06	0.00394496
rs150535361,COSM30458,COSM3691218,COSM4063232,COSM4063233	16	GNG13	cg03636183	F2RL3	19	-0.0342962	-4.73114	3.65447e-06	0.00394496
rs147491946	16	GNG13	cg03636183	F2RL3	19	-0.0342962	-4.73114	3.65447e-06	0.00394496
rs147163457	16	GNG13	cg03636183	F2RL3	19	-0.0342962	-4.73114	3.65447e-06	0.00394496
rs111320887	16	GNG13	cg03636183	F2RL3	19	-0.0342962	-4.73114	3.65447e-06	0.00394496
rs7202134	16	GNG13	cg03636183	F2RL3	19	-0.0342962	-4.73114	3.65447e-06	0.00394496
rs73493245	16	GNG13	cg03636183	F2RL3	19	-0.0342962	-4.73114	3.65447e-06	0.00394496
rs111680125	16	GNG13	cg03636183	F2RL3	19	-0.0342962	-4.73114	3.65447e-06	0.00394496
rs112238350	16	GNG13	cg03636183	F2RL3	19	-0.0342962	-4.73114	3.65447e-06	0.00394496
rs111636332	16	GNG13	cg03636183	F2RL3	19	-0.0342962	-4.73114	3.65447e-06	0.00394496
rs184369560	3	SEMA5B	cg14624207	LRP5	11	-0.0342962	-4.73114	3.65447e-06	0.00394496
rs187102886	3	SEMA5B	cg14624207	LRP5	11	-0.0342962	-4.73114	3.65447e-06	0.00394496
rs374147895	5	AHRR	cg14624207	LRP5	11	-0.0342962	-4.73114	3.65447e-06	0.00394496
rs375697271	5	AHRR	cg14624207	LRP5	11	-0.0342962	-4.73114	3.65447e-06	0.00394496
rs144645498	5	AHRR	cg14624207	LRP5	11	-0.0342962	-4.73114	3.65447e-06	0.00394496
rs144126726	7	CNTNAP2	cg14624207	LRP5	11	-0.0342962	-4.73114	3.65447e-06	0.00394496
rs190080760	7	CNTNAP2	cg14624207	LRP5	11	-0.0342962	-4.73114	3.65447e-06	0.00394496
rs150383431	7	CNTNAP2	cg14624207	LRP5	11	-0.0342962	-4.73114	3.65447e-06	0.00394496
rs190786382	7	CNTNAP2	cg14624207	LRP5	11	-0.0342962	-4.73114	3.65447e-06	0.00394496
rs530617616	7	CNTNAP2	cg14624207	LRP5	11	-0.0342962	-4.73114	3.65447e-06	0.00394496
rs569576643	7	CNTNAP2	cg14624207	LRP5	11	-0.0342962	-4.73114	3.65447e-06	0.00394496
rs77943326	7	CNTNAP2	cg14624207	LRP5	11	-0.0342962	-4.73114	3.65447e-06	0.00394496
rs143121597	8	MTSS1	cg14624207	LRP5	11	-0.0342962	-4.73114	3.65447e-06	0.00394496
rs146978314	9	NOTCH1	cg14624207	LRP5	11	-0.0342962	-4.73114	3.65447e-06	0.00394496
rs141550316	16	GNG13	cg14624207	LRP5	11	-0.0342962	-4.73114	3.65447e-06	0.00394496
rs139951304	16	GNG13	cg14624207	LRP5	11	-0.0342962	-4.73114	3.65447e-06	0.00394496
rs150535361,COSM30458,COSM3691218,COSM4063232,COSM4063233	16	GNG13	cg14624207	LRP5	11	-0.0342962	-4.73114	3.65447e-06	0.00394496
rs147491946	16	GNG13	cg14624207	LRP5	11	-0.0342962	-4.73114	3.65447e-06	0.00394496
rs147163457	16	GNG13	cg14624207	LRP5	11	-0.0342962	-4.73114	3.65447e-06	0.00394496
rs111320887	16	GNG13	cg14624207	LRP5	11	-0.0342962	-4.73114	3.65447e-06	0.00394496
rs7202134	16	GNG13	cg14624207	LRP5	11	-0.0342962	-4.73114	3.65447e-06	0.00394496
rs73493245	16	GNG13	cg14624207	LRP5	11	-0.0342962	-4.73114	3.65447e-06	0.00394496
rs111680125	16	GNG13	cg14624207	LRP5	11	-0.0342962	-4.73114	3.65447e-06	0.00394496
rs112238350	16	GNG13	cg14624207	LRP5	11	-0.0342962	-4.73114	3.65447e-06	0.00394496
rs111636332	16	GNG13	cg14624207	LRP5	11	-0.0342962	-4.73114	3.65447e-06	0.00394496
rs184369560	3	SEMA5B	cg05951221	ALPPL2	2	-0.0342962	-4.73114	3.65447e-06	0.00394496
rs187102886	3	SEMA5B	cg05951221	ALPPL2	2	-0.0342962	-4.73114	3.65447e-06	0.00394496
rs374147895	5	AHRR	cg05951221	ALPPL2	2	-0.0342962	-4.73114	3.65447e-06	0.00394496
rs375697271	5	AHRR	cg05951221	ALPPL2	2	-0.0342962	-4.73114	3.65447e-06	0.00394496
rs144645498	5	AHRR	cg05951221	ALPPL2	2	-0.0342962	-4.73114	3.65447e-06	0.00394496
rs144126726	7	CNTNAP2	cg05951221	ALPPL2	2	-0.0342962	-4.73114	3.65447e-06	0.00394496
rs190080760	7	CNTNAP2	cg05951221	ALPPL2	2	-0.0342962	-4.73114	3.65447e-06	0.00394496
rs150383431	7	CNTNAP2	cg05951221	ALPPL2	2	-0.0342962	-4.73114	3.65447e-06	0.00394496
rs190786382	7	CNTNAP2	cg05951221	ALPPL2	2	-0.0342962	-4.73114	3.65447e-06	0.00394496
rs530617616	7	CNTNAP2	cg05951221	ALPPL2	2	-0.0342962	-4.73114	3.65447e-06	0.00394496
rs569576643	7	CNTNAP2	cg05951221	ALPPL2	2	-0.0342962	-4.73114	3.65447e-06	0.00394496
rs77943326	7	CNTNAP2	cg05951221	ALPPL2	2	-0.0342962	-4.73114	3.65447e-06	0.00394496
rs143121597	8	MTSS1	cg05951221	ALPPL2	2	-0.0342962	-4.73114	3.65447e-06	0.00394496
rs146978314	9	NOTCH1	cg05951221	ALPPL2	2	-0.0342962	-4.73114	3.65447e-06	0.00394496
rs141550316	16	GNG13	cg05951221	ALPPL2	2	-0.0342962	-4.73114	3.65447e-06	0.00394496
rs139951304	16	GNG13	cg05951221	ALPPL2	2	-0.0342962	-4.73114	3.65447e-06	0.00394496
rs150535361,COSM30458,COSM3691218,COSM4063232,COSM4063233	16	GNG13	cg05951221	ALPPL2	2	-0.0342962	-4.73114	3.65447e-06	0.00394496
rs147491946	16	GNG13	cg05951221	ALPPL2	2	-0.0342962	-4.73114	3.65447e-06	0.00394496
rs147163457	16	GNG13	cg05951221	ALPPL2	2	-0.0342962	-4.73114	3.65447e-06	0.00394496
rs111320887	16	GNG13	cg05951221	ALPPL2	2	-0.0342962	-4.73114	3.65447e-06	0.00394496
rs7202134	16	GNG13	cg05951221	ALPPL2	2	-0.0342962	-4.73114	3.65447e-06	0.00394496
rs73493245	16	GNG13	cg05951221	ALPPL2	2	-0.0342962	-4.73114	3.65447e-06	0.00394496
rs111680125	16	GNG13	cg05951221	ALPPL2	2	-0.0342962	-4.73114	3.65447e-06	0.00394496
rs112238350	16	GNG13	cg05951221	ALPPL2	2	-0.0342962	-4.73114	3.65447e-06	0.00394496
rs111636332	16	GNG13	cg05951221	ALPPL2	2	-0.0342962	-4.73114	3.65447e-06	0.00394496
rs184369560	3	SEMA5B	cg09022230	TNRC18	7	-0.0342962	-4.73114	3.65447e-06	0.00394496
rs187102886	3	SEMA5B	cg09022230	TNRC18	7	-0.0342962	-4.73114	3.65447e-06	0.00394496
rs374147895	5	AHRR	cg09022230	TNRC18	7	-0.0342962	-4.73114	3.65447e-06	0.00394496
rs375697271	5	AHRR	cg09022230	TNRC18	7	-0.0342962	-4.73114	3.65447e-06	0.00394496
rs144645498	5	AHRR	cg09022230	TNRC18	7	-0.0342962	-4.73114	3.65447e-06	0.00394496
rs144126726	7	CNTNAP2	cg09022230	TNRC18	7	-0.0342962	-4.73114	3.65447e-06	0.00394496
rs190080760	7	CNTNAP2	cg09022230	TNRC18	7	-0.0342962	-4.73114	3.65447e-06	0.00394496
rs150383431	7	CNTNAP2	cg09022230	TNRC18	7	-0.0342962	-4.73114	3.65447e-06	0.00394496
rs190786382	7	CNTNAP2	cg09022230	TNRC18	7	-0.0342962	-4.73114	3.65447e-06	0.00394496
rs530617616	7	CNTNAP2	cg09022230	TNRC18	7	-0.0342962	-4.73114	3.65447e-06	0.00394496
rs569576643	7	CNTNAP2	cg09022230	TNRC18	7	-0.0342962	-4.73114	3.65447e-06	0.00394496
rs77943326	7	CNTNAP2	cg09022230	TNRC18	7	-0.0342962	-4.73114	3.65447e-06	0.00394496
rs143121597	8	MTSS1	cg09022230	TNRC18	7	-0.0342962	-4.73114	3.65447e-06	0.00394496
rs146978314	9	NOTCH1	cg09022230	TNRC18	7	-0.0342962	-4.73114	3.65447e-06	0.00394496
rs141550316	16	GNG13	cg09022230	TNRC18	7	-0.0342962	-4.73114	3.65447e-06	0.00394496
rs139951304	16	GNG13	cg09022230	TNRC18	7	-0.0342962	-4.73114	3.65447e-06	0.00394496
rs150535361,COSM30458,COSM3691218,COSM4063232,COSM4063233	16	GNG13	cg09022230	TNRC18	7	-0.0342962	-4.73114	3.65447e-06	0.00394496
rs147491946	16	GNG13	cg09022230	TNRC18	7	-0.0342962	-4.73114	3.65447e-06	0.00394496
rs147163457	16	GNG13	cg09022230	TNRC18	7	-0.0342962	-4.73114	3.65447e-06	0.00394496
rs111320887	16	GNG13	cg09022230	TNRC18	7	-0.0342962	-4.73114	3.65447e-06	0.00394496
rs7202134	16	GNG13	cg09022230	TNRC18	7	-0.0342962	-4.73114	3.65447e-06	0.00394496
rs73493245	16	GNG13	cg09022230	TNRC18	7	-0.0342962	-4.73114	3.65447e-06	0.00394496
rs111680125	16	GNG13	cg09022230	TNRC18	7	-0.0342962	-4.73114	3.65447e-06	0.00394496
rs112238350	16	GNG13	cg09022230	TNRC18	7	-0.0342962	-4.73114	3.65447e-06	0.00394496
rs111636332	16	GNG13	cg09022230	TNRC18	7	-0.0342962	-4.73114	3.65447e-06	0.00394496
rs184369560	3	SEMA5B	cg14120703	NOTCH1	9	-0.0342962	-4.73114	3.65447e-06	0.00394496
rs187102886	3	SEMA5B	cg14120703	NOTCH1	9	-0.0342962	-4.73114	3.65447e-06	0.00394496
rs374147895	5	AHRR	cg14120703	NOTCH1	9	-0.0342962	-4.73114	3.65447e-06	0.00394496
rs375697271	5	AHRR	cg14120703	NOTCH1	9	-0.0342962	-4.73114	3.65447e-06	0.00394496
rs144645498	5	AHRR	cg14120703	NOTCH1	9	-0.0342962	-4.73114	3.65447e-06	0.00394496
rs144126726	7	CNTNAP2	cg14120703	NOTCH1	9	-0.0342962	-4.73114	3.65447e-06	0.00394496
rs190080760	7	CNTNAP2	cg14120703	NOTCH1	9	-0.0342962	-4.73114	3.65447e-06	0.00394496
rs150383431	7	CNTNAP2	cg14120703	NOTCH1	9	-0.0342962	-4.73114	3.65447e-06	0.00394496
rs190786382	7	CNTNAP2	cg14120703	NOTCH1	9	-0.0342962	-4.73114	3.65447e-06	0.00394496
rs530617616	7	CNTNAP2	cg14120703	NOTCH1	9	-0.0342962	-4.73114	3.65447e-06	0.00394496
rs569576643	7	CNTNAP2	cg14120703	NOTCH1	9	-0.0342962	-4.73114	3.65447e-06	0.00394496
rs77943326	7	CNTNAP2	cg14120703	NOTCH1	9	-0.0342962	-4.73114	3.65447e-06	0.00394496
rs143121597	8	MTSS1	cg14120703	NOTCH1	9	-0.0342962	-4.73114	3.65447e-06	0.00394496
rs146978314	9	NOTCH1	cg14120703	NOTCH1	9	-0.0342962	-4.73114	3.65447e-06	0.00394496
rs141550316	16	GNG13	cg14120703	NOTCH1	9	-0.0342962	-4.73114	3.65447e-06	0.00394496
rs139951304	16	GNG13	cg14120703	NOTCH1	9	-0.0342962	-4.73114	3.65447e-06	0.00394496
rs150535361,COSM30458,COSM3691218,COSM4063232,COSM4063233	16	GNG13	cg14120703	NOTCH1	9	-0.0342962	-4.73114	3.65447e-06	0.00394496
rs147491946	16	GNG13	cg14120703	NOTCH1	9	-0.0342962	-4.73114	3.65447e-06	0.00394496
rs147163457	16	GNG13	cg14120703	NOTCH1	9	-0.0342962	-4.73114	3.65447e-06	0.00394496
rs111320887	16	GNG13	cg14120703	NOTCH1	9	-0.0342962	-4.73114	3.65447e-06	0.00394496
rs7202134	16	GNG13	cg14120703	NOTCH1	9	-0.0342962	-4.73114	3.65447e-06	0.00394496
rs73493245	16	GNG13	cg14120703	NOTCH1	9	-0.0342962	-4.73114	3.65447e-06	0.00394496
rs111680125	16	GNG13	cg14120703	NOTCH1	9	-0.0342962	-4.73114	3.65447e-06	0.00394496
rs112238350	16	GNG13	cg14120703	NOTCH1	9	-0.0342962	-4.73114	3.65447e-06	0.00394496
rs111636332	16	GNG13	cg14120703	NOTCH1	9	-0.0342962	-4.73114	3.65447e-06	0.00394496
rs184369560	3	SEMA5B	cg07991586	ADCY7	16	-0.0342962	-4.73114	3.65447e-06	0.00394496
rs187102886	3	SEMA5B	cg07991586	ADCY7	16	-0.0342962	-4.73114	3.65447e-06	0.00394496
rs374147895	5	AHRR	cg07991586	ADCY7	16	-0.0342962	-4.73114	3.65447e-06	0.00394496
rs375697271	5	AHRR	cg07991586	ADCY7	16	-0.0342962	-4.73114	3.65447e-06	0.00394496
rs144645498	5	AHRR	cg07991586	ADCY7	16	-0.0342962	-4.73114	3.65447e-06	0.00394496
rs144126726	7	CNTNAP2	cg07991586	ADCY7	16	-0.0342962	-4.73114	3.65447e-06	0.00394496
rs190080760	7	CNTNAP2	cg07991586	ADCY7	16	-0.0342962	-4.73114	3.65447e-06	0.00394496
rs150383431	7	CNTNAP2	cg07991586	ADCY7	16	-0.0342962	-4.73114	3.65447e-06	0.00394496
rs190786382	7	CNTNAP2	cg07991586	ADCY7	16	-0.0342962	-4.73114	3.65447e-06	0.00394496
rs530617616	7	CNTNAP2	cg07991586	ADCY7	16	-0.0342962	-4.73114	3.65447e-06	0.00394496
rs569576643	7	CNTNAP2	cg07991586	ADCY7	16	-0.0342962	-4.73114	3.65447e-06	0.00394496
rs77943326	7	CNTNAP2	cg07991586	ADCY7	16	-0.0342962	-4.73114	3.65447e-06	0.00394496
rs143121597	8	MTSS1	cg07991586	ADCY7	16	-0.0342962	-4.73114	3.65447e-06	0.00394496
rs146978314	9	NOTCH1	cg07991586	ADCY7	16	-0.0342962	-4.73114	3.65447e-06	0.00394496
rs141550316	16	GNG13	cg07991586	ADCY7	16	-0.0342962	-4.73114	3.65447e-06	0.00394496
rs139951304	16	GNG13	cg07991586	ADCY7	16	-0.0342962	-4.73114	3.65447e-06	0.00394496
rs150535361,COSM30458,COSM3691218,COSM4063232,COSM4063233	16	GNG13	cg07991586	ADCY7	16	-0.0342962	-4.73114	3.65447e-06	0.00394496
rs147491946	16	GNG13	cg07991586	ADCY7	16	-0.0342962	-4.73114	3.65447e-06	0.00394496
rs147163457	16	GNG13	cg07991586	ADCY7	16	-0.0342962	-4.73114	3.65447e-06	0.00394496
rs111320887	16	GNG13	cg07991586	ADCY7	16	-0.0342962	-4.73114	3.65447e-06	0.00394496
rs7202134	16	GNG13	cg07991586	ADCY7	16	-0.0342962	-4.73114	3.65447e-06	0.00394496
rs73493245	16	GNG13	cg07991586	ADCY7	16	-0.0342962	-4.73114	3.65447e-06	0.00394496
rs111680125	16	GNG13	cg07991586	ADCY7	16	-0.0342962	-4.73114	3.65447e-06	0.00394496
rs112238350	16	GNG13	cg07991586	ADCY7	16	-0.0342962	-4.73114	3.65447e-06	0.00394496
rs111636332	16	GNG13	cg07991586	ADCY7	16	-0.0342962	-4.73114	3.65447e-06	0.00394496
rs184369560	3	SEMA5B	cg25189904	GNG12	1	-0.0342962	-4.73114	3.65447e-06	0.00394496
rs187102886	3	SEMA5B	cg25189904	GNG12	1	-0.0342962	-4.73114	3.65447e-06	0.00394496
rs374147895	5	AHRR	cg25189904	GNG12	1	-0.0342962	-4.73114	3.65447e-06	0.00394496
rs375697271	5	AHRR	cg25189904	GNG12	1	-0.0342962	-4.73114	3.65447e-06	0.00394496
rs144645498	5	AHRR	cg25189904	GNG12	1	-0.0342962	-4.73114	3.65447e-06	0.00394496
rs144126726	7	CNTNAP2	cg25189904	GNG12	1	-0.0342962	-4.73114	3.65447e-06	0.00394496
rs190080760	7	CNTNAP2	cg25189904	GNG12	1	-0.0342962	-4.73114	3.65447e-06	0.00394496
rs150383431	7	CNTNAP2	cg25189904	GNG12	1	-0.0342962	-4.73114	3.65447e-06	0.00394496
rs190786382	7	CNTNAP2	cg25189904	GNG12	1	-0.0342962	-4.73114	3.65447e-06	0.00394496
rs530617616	7	CNTNAP2	cg25189904	GNG12	1	-0.0342962	-4.73114	3.65447e-06	0.00394496
rs569576643	7	CNTNAP2	cg25189904	GNG12	1	-0.0342962	-4.73114	3.65447e-06	0.00394496
rs77943326	7	CNTNAP2	cg25189904	GNG12	1	-0.0342962	-4.73114	3.65447e-06	0.00394496
rs143121597	8	MTSS1	cg25189904	GNG12	1	-0.0342962	-4.73114	3.65447e-06	0.00394496
[truncated: 1,905 more rows]
