# Supplementary material for: Epigenome-wide association study of serum cotinine in current smokers reveals novel genetically driven loci
Source: Clin Epigenetics. 2019 Jan 5;11:1. doi: 10.1186/s13148-018-0606-9 (PMC6321663; doi:10.1186/s13148-018-0606-9)
Supplement: Supplementary file 9 — Table S6. Transcription factor binding site information for 55 highlighted CpG sites based on ENCODE data. (XLS 96 kb) [file 13148_2018_606_MOESM9_ESM.xls]

## Sheet: Table S6
Table S6 Transcription Factor binding site information for 55 highlighted CpG sites based on ENCODE data.
CpG	Chr	Gene	Probe start	Probe end	TFBS location	TFBS summit	Location of summit	sample	TF	Molecular Mediation Observed	Cohort
cg25189904	1	GNG12	68299492	68299494	chr1:68299262-68299506	chr1:68299614	109	K562	Egr-1
cg21033965	1	CLEC20A	178455799	178455801	.	.	.	.	.
cg26687670	1	OPN3	241804938	241804940	chr1:241804238-241805024	chr1:241805159	480	MCF10A-Er-Src	Pol2
cg26687670	1	OPN3	241804938	241804940	chr1:241804238-241805024	chr1:241805389	250	MCF10A-Er-Src	Pol2
cg26687670	1	OPN3	241804938	241804940	chr1:241804391-241804967	chr1:241805226	260	HeLa-S3	Pol2
cg26687670	1	OPN3	241804938	241804940	chr1:241804435-241804939	chr1:241805190	252	HepG2	Pol2
cg26687670	1	OPN3	241804938	241804940	chr1:241804541-241805191	chr1:241805263	73	HeLa-S3	BAF155
cg26687670	1	OPN3	241804938	241804940	chr1:241804563-241804939	chr1:241805126	188	HeLa-S3	NF-YA
cg26687670	1	OPN3	241804938	241804940	chr1:241804586-241804942	chr1:241805116	175	HeLa-S3	TAF1
cg26687670	1	OPN3	241804938	241804940	chr1:241804609-241805125	chr1:241805196	72	HeLa-S3	AP-2gamma
cg26687670	1	OPN3	241804938	241804940	chr1:241804615-241805125	chr1:241805193	69	HeLa-S3	E2F6
cg26687670	1	OPN3	241804938	241804940	chr1:241804645-241805101	chr1:241805166	66	HeLa-S3	GTF2F1
cg26687670	1	OPN3	241804938	241804940	chr1:241804657-241805033	chr1:241805126	94	HeLa-S3	TBP
cg26687670	1	OPN3	241804938	241804940	chr1:241804680-241804970	chr1:241805083	114	HeLa-S3	USF2
cg26687670	1	OPN3	241804938	241804940	chr1:241804685-241805049	chr1:241805120	72	HeLa-S3	NF-YB
cg26687670	1	OPN3	241804938	241804940	chr1:241804763-241805139	chr1:241805126	-12	HeLa-S3	NF-YA
cg27241845	2	ALPP	233250369	233250371	chr2:233250246-233250902	chr2:233250697	-204	MCF-7	HA-E2F1
cg27241845	2	ALPP	233250369	233250371	chr2:233250316-233250786	chr2:233250604	-181	PANC-1	Pol2-4H8
cg03329539	2	ALPPL2	233283328	233283330	chr2:233283314-233283944	chr2:233283643	-300	NHEK	EZH2
cg06644428	2	ALPPL2	233284111	233284113	chr2:233283367-233286222	chr2:233285488	-632	HUVEC	EZH2
cg06644428	2	ALPPL2	233284111	233284113	chr2:233283575-233284205	chr2:233284426	222	NHEK	EZH2
cg06644428	2	ALPPL2	233284111	233284113	chr2:233283777-233284397	chr2:233284421	25	NHLF	EZH2
cg06644428	2	ALPPL2	233284111	233284113	chr2:233283796-233284984	chr2:233284427	0	NH-A	EZH2
cg05951221	2	ALPPL2	233284401	233284403	chr2:233283367-233286222	chr2:233285778	-342	HUVEC	EZH2
cg05951221	2	ALPPL2	233284401	233284403	chr2:233283796-233284984	chr2:233284717	290	NH-A	EZH2
cg05951221	2	ALPPL2	233284401	233284403	chr2:233284122-233284622	chr2:233284651	30	HSMMtube	EZH2
cg21566642	2	ALPPL2	233284660	233284662	chr2:233283367-233286222	chr2:233286037	-83	HUVEC	EZH2
cg21566642	2	ALPPL2	233284660	233284662	chr2:233283796-233284984	chr2:233284976	549	NH-A	EZH2
cg21566642	2	ALPPL2	233284660	233284662	chr2:233284563-233285163	chr2:233284960	-202	H1-hESC	CtBP2
cg01940273	2	ALPPL2	233284933	233284935	chr2:233283367-233286222	chr2:233286310	190	HUVEC	EZH2
cg01940273	2	ALPPL2	233284933	233284935	chr2:233283796-233284984	chr2:233285249	822	NH-A	EZH2
cg01940273	2	ALPPL2	233284933	233284935	chr2:233284563-233285163	chr2:233285233	71	H1-hESC	CtBP2
cg01940273	2	ALPPL2	233284933	233284935	chr2:233284726-233285342	chr2:233285241	-100	H1-hESC	CHD1
cg01940273	2	ALPPL2	233284933	233284935	chr2:233284890-233285350	chr2:233285163	-186	HSMM	EZH2
cg13193840	2	ALPPL2	233285288	233285290	chr2:233283367-233286222	chr2:233286665	545	HUVEC	EZH2
cg13193840	2	ALPPL2	233285288	233285290	chr2:233284726-233285342	chr2:233285596	255	H1-hESC	CHD1
cg13193840	2	ALPPL2	233285288	233285290	chr2:233284890-233285350	chr2:233285518	169	HSMM	EZH2
cg13193840	2	ALPPL2	233285288	233285290	chr2:233284951-233285571	chr2:233285598	28	NHLF	EZH2
cg13193840	2	ALPPL2	233285288	233285290	chr2:233285001-233286025	chr2:233285928	-352	NH-A	EZH2
cg13193840	2	ALPPL2	233285288	233285290	chr2:233285001-233286025	chr2:233285649	-73	NH-A	EZH2
cg13193840	2	ALPPL2	233285288	233285290	chr2:233285056-233285632	chr2:233285680	-159	NHEK	EZH2
cg13193840	2	ALPPL2	233285288	233285290	chr2:233285056-233285632	chr2:233285442	79	NHEK	EZH2
cg13193840	2	ALPPL2	233285288	233285290	chr2:233285116-233285616	chr2:233285538	-77	HSMMtube	EZH2
cg13193840	2	ALPPL2	233285288	233285290	chr2:233285117-233286027	chr2:233285743	-283	H1-hESC	EZH2
cg13193840	2	ALPPL2	233285288	233285290	chr2:233285145-233285801	chr2:233285616	-184	MCF-7	HA-E2F1
cg13193840	2	ALPPL2	233285288	233285290	chr2:233285186-233285464	chr2:233285396	-5	NHDF-Ad	EZH2
cg02306995	3	SEMA5B	122635048	122635050	.	.	.	.	.
cg04776445	4	MSX1	4793091	4793093	chr4:4792872-4793392	chr4:4793351	-40	H1-hESC	SIN3A
cg04776445	4	MSX1	4793091	4793093	chr4:4793032-4793408	chr4:4793279	-128	H1-hESC	TBP
cg04776445	4	MSX1	4793091	4793093	chr4:4793079-4793679	chr4:4793391	-287	H1-hESC	CtBP2
cg13740236	4	LSM6	147138043	147138045	.	.	.	.	.	Molecular Mediation	FTC
cg11902777	5	AHRR	368842	368844	chr5:368538-369188	chr5:369167	-20	HeLa-S3	BAF155
cg11902777	5	AHRR	368842	368844	chr5:368594-368864	chr5:368977	114	IMR90	MafK
cg11902777	5	AHRR	368842	368844	chr5:368597-369121	chr5:369104	-16	U87	Pol2-4H8
cg11902777	5	AHRR	368842	368844	chr5:368621-369205	chr5:369126	-62	GM12878	RUNX3
cg11902777	5	AHRR	368842	368844	chr5:368628-369279	chr5:369085	-28	GM12878	NFIC
cg11902777	5	AHRR	368842	368844	chr5:368628-369279	chr5:369286	-229	GM12878	NFIC
cg11902777	5	AHRR	368842	368844	chr5:368666-369010	chr5:369014	5	GM12878	YY1
cg11902777	5	AHRR	368842	368844	chr5:368667-369077	chr5:369047	-29	GM12878	TBLR1
cg11902777	5	AHRR	368842	368844	chr5:368670-369117	chr5:369061	-46	GM12878	FOXM1
cg11902777	5	AHRR	368842	368844	chr5:368682-369086	chr5:369044	-41	GM15510	NFKB
cg11902777	5	AHRR	368842	368844	chr5:368684-369054	chr5:369027	-26	GM12878	p300
cg11902777	5	AHRR	368842	368844	chr5:368690-369081	chr5:369057	-62	GM12878	MTA3
cg11902777	5	AHRR	368842	368844	chr5:368696-369053	chr5:369024	-35	GM12878	EBF1
cg11902777	5	AHRR	368842	368844	chr5:368696-369212	chr5:369100	-111	GM12878	CEBPB
cg11902777	5	AHRR	368842	368844	chr5:368708-369064	chr5:368975	2	GM12878	STAT5A
cg11902777	5	AHRR	368842	368844	chr5:368719-369095	chr5:369030	-64	GM12892	NFKB
cg11902777	5	AHRR	368842	368844	chr5:368724-369047	chr5:369019	-58	GM12878	ATF2
cg11902777	5	AHRR	368842	368844	chr5:368724-369064	chr5:369012	-51	GM12878	TAF1
cg11902777	5	AHRR	368842	368844	chr5:368729-369085	chr5:369020	-64	GM12878	p300
cg11902777	5	AHRR	368842	368844	chr5:368731-368956	chr5:368965	-11	GM12878	MEF2A
cg11902777	5	AHRR	368842	368844	chr5:368731-368994	chr5:368975	-21	GM12878	BCL3
cg11902777	5	AHRR	368842	368844	chr5:368733-369063	chr5:369007	-55	GM12878	BHLHE40
cg11902777	5	AHRR	368842	368844	chr5:368734-369044	chr5:368997	-46	GM12891	POU2F2
cg11902777	5	AHRR	368842	368844	chr5:368736-369066	chr5:369007	-58	GM12878	IRF4
cg11902777	5	AHRR	368842	368844	chr5:368737-368996	chr5:368974	-26	GM12878	BCL11A
cg11902777	5	AHRR	368842	368844	chr5:368740-369018	chr5:368993	-48	GM12878	TCF12
cg11902777	5	AHRR	368842	368844	chr5:368749-369008	chr5:368984	-48	GM12878	TCF3
cg11902777	5	AHRR	368842	368844	chr5:368751-368986	chr5:369003	-69	GM12878	PML
cg11902777	5	AHRR	368842	368844	chr5:368751-369046	chr5:368980	-46	GM12878	NFATC1
cg11902777	5	AHRR	368842	368844	chr5:368760-368971	chr5:368945	-20	GM12878	PAX5-N19
cg11902777	5	AHRR	368842	368844	chr5:368762-369142	chr5:369032	-109	GM12878	CHD2
cg11902777	5	AHRR	368842	368844	chr5:368765-368928	chr5:368927	-7	GM12878	SP1
cg11902777	5	AHRR	368842	368844	chr5:368767-368971	chr5:368944	-26	GM12891	PAX5-C20
cg11902777	5	AHRR	368842	368844	chr5:368772-369152	chr5:369032	-119	GM10847	NFKB
cg11902777	5	AHRR	368842	368844	chr5:368778-368926	chr5:368921	-14	GM12878	EBF1
cg11902777	5	AHRR	368842	368844	chr5:368782-369052	chr5:368977	-74	GM12878	SMC3
cg11902777	5	AHRR	368842	368844	chr5:368790-369226	chr5:369060	-165	GM12878	MAZ
cg11902777	5	AHRR	368842	368844	chr5:368798-368971	chr5:368938	-51	GM12878	POU2F2
cg11902777	5	AHRR	368842	368844	chr5:368798-368974	chr5:368930	-43	GM12878	RXRA
cg11902777	5	AHRR	368842	368844	chr5:368802-369026	chr5:368954	-71	GM12878	SRF
cg11902777	5	AHRR	368842	368844	chr5:368802-369138	chr5:369010	-127	GM19193	NFKB
cg11902777	5	AHRR	368842	368844	chr5:368804-368991	chr5:368933	-52	GM12878	Egr-1
cg11902777	5	AHRR	368842	368844	chr5:368808-368948	chr5:368891	-14	GM12878	p300
cg11902777	5	AHRR	368842	368844	chr5:368813-369049	chr5:368960	-88	GM12878	BATF
cg11902777	5	AHRR	368842	368844	chr5:368819-369099	chr5:368981	-115	GM12878	PU.1
cg11902777	5	AHRR	368842	368844	chr5:368820-369204	chr5:369034	-169	GM12878	NFKB
cg11902777	5	AHRR	368842	368844	chr5:368822-369001	chr5:368930	-67	GM12878	ELF1
cg11902777	5	AHRR	368842	368844	chr5:368825-369209	chr5:369034	-174	GM18505	NFKB
cg01899089	5	AHRR	369968	369970	chr5:369568-370088	chr5:370228	141	GM12878	ATF2
cg05575921	5	AHRR	373377	373379	chr5:372954-373498	chr5:373649	152	GM12892	Pol2	Molecular Mediation	DILGOM
cg05575921	5	AHRR	373377	373379	chr5:372957-373507	chr5:373652	146	GM12892	Pol2-4H8	Molecular Mediation	DILGOM
cg05575921	5	AHRR	373377	373379	chr5:372970-374478	chr5:374303	-518	GM12878	Pol2	Molecular Mediation	DILGOM
cg05575921	5	AHRR	373377	373379	chr5:372970-374478	chr5:374588	-803	GM12878	Pol2	Molecular Mediation	DILGOM
cg05575921	5	AHRR	373377	373379	chr5:373116-373866	chr5:373752	-113	PBDE	Pol2	Molecular Mediation	DILGOM
cg05575921	5	AHRR	373377	373379	chr5:373157-373487	chr5:373542	56	T-47D	p300	Molecular Mediation	DILGOM
cg05575921	5	AHRR	373377	373379	chr5:373216-373432	chr5:373476	63	GM12891	Pol2-4H8	Molecular Mediation	DILGOM
cg05575921	5	AHRR	373377	373379	chr5:373282-373932	chr5:373702	-229	HeLa-S3	BAF155	Molecular Mediation	DILGOM
cg05575921	5	AHRR	373377	373379	chr5:373305-373622	chr5:373549	-99	NB4	Pol2	Molecular Mediation	DILGOM
cg05575921	5	AHRR	373377	373379	chr5:373313-373793	chr5:373617	-175	GM19099	Pol2	Molecular Mediation	DILGOM
cg05575921	5	AHRR	373377	373379	chr5:373314-373622	chr5:373562	-121	HeLa-S3	Pol2	Molecular Mediation	DILGOM
cg26703534	5	AHRR	377357	377359	chr5:377301-377645	chr5:377529	-115	GM12878	YY1
cg14817490	5	AHRR	392919	392921	chr5:392480-393130	chr5:393244	115	HeLa-S3	BAF155	Molecular Mediator	DILGOM
cg14817490	5	AHRR	392919	392921	chr5:392487-393031	chr5:393191	161	GM12892	Pol2	Molecular Mediator	DILGOM
cg14817490	5	AHRR	392919	392921	chr5:392503-392993	chr5:393164	172	GM18951	Pol2	Molecular Mediator	DILGOM
cg14817490	5	AHRR	392919	392921	chr5:392504-393008	chr5:393171	164	GM12891	Pol2	Molecular Mediator	DILGOM
cg14817490	5	AHRR	392919	392921	chr5:392511-393195	chr5:393261	67	GM12878	PML	Molecular Mediator	DILGOM
cg14817490	5	AHRR	392919	392921	chr5:392522-393032	chr5:393174	143	HeLa-S3	BAF170	Molecular Mediator	DILGOM
cg14817490	5	AHRR	392919	392921	chr5:392552-392936	chr5:393111	176	GM12878	NFKB	Molecular Mediator	DILGOM
cg14817490	5	AHRR	392919	392921	chr5:392560-393130	chr5:393204	75	GM12891	Pol2	Molecular Mediator	DILGOM
cg14817490	5	AHRR	392919	392921	chr5:392566-393218	chr5:393206	67	GM12878	Pol2-4H8	Molecular Mediator	DILGOM
cg14817490	5	AHRR	392919	392921	chr5:392568-392938	chr5:393104	167	GM12878	p300	Molecular Mediator	DILGOM
cg14817490	5	AHRR	392919	392921	chr5:392571-392961	chr5:393114	154	GM12878	Pol2	Molecular Mediator	DILGOM
cg14817490	5	AHRR	392919	392921	chr5:392583-392939	chr5:393097	159	GM12878	BCL3	Molecular Mediator	DILGOM
cg14817490	5	AHRR	392919	392921	chr5:392584-393084	chr5:393169	86	GM12878	Pol2	Molecular Mediator	DILGOM
cg14817490	5	AHRR	392919	392921	chr5:392589-392933	chr5:393091	159	GM12878	YY1	Molecular Mediator	DILGOM
cg14817490	5	AHRR	392919	392921	chr5:392589-392969	chr5:393109	141	GM12878	NF-YB	Molecular Mediator	DILGOM
cg14817490	5	AHRR	392919	392921	chr5:392592-393108	chr5:393177	70	GM12878	CEBPB	Molecular Mediator	DILGOM
cg14817490	5	AHRR	392919	392921	chr5:392593-392949	chr5:393097	149	GM12878	p300	Molecular Mediator	DILGOM
cg14817490	5	AHRR	392919	392921	chr5:392599-392932	chr5:393106	134	GM12891	Pol2-4H8	Molecular Mediator	DILGOM
cg14817490	5	AHRR	392919	392921	chr5:392599-393089	chr5:393164	76	GM12878	Pol2	Molecular Mediator	DILGOM
cg14817490	5	AHRR	392919	392921	chr5:392601-393131	chr5:393184	54	GM19193	Pol2	Molecular Mediator	DILGOM
cg14817490	5	AHRR	392919	392921	chr5:392604-393021	chr5:393097	138	GM12878	RUNX3	Molecular Mediator	DILGOM
cg14817490	5	AHRR	392919	392921	chr5:392610-393051	chr5:393191	38	GM12878	ATF2	Molecular Mediator	DILGOM
cg14817490	5	AHRR	392919	392921	chr5:392612-392956	chr5:393116	111	GM12878	NFIC	Molecular Mediator	DILGOM
cg14817490	5	AHRR	392919	392921	chr5:392616-392956	chr5:393089	134	GM12878	TAF1	Molecular Mediator	DILGOM
cg14817490	5	AHRR	392919	392921	chr5:392633-392929	chr5:393067	139	GM12878	GABP	Molecular Mediator	DILGOM
cg14817490	5	AHRR	392919	392921	chr5:392643-392933	chr5:393064	132	GM12878	MEF2A	Molecular Mediator	DILGOM
cg14817490	5	AHRR	392919	392921	chr5:392644-393024	chr5:393109	86	GM10847	NFKB	Molecular Mediator	DILGOM
cg14817490	5	AHRR	392919	392921	chr5:392651-392931	chr5:393059	129	GM12878	BCL11A	Molecular Mediator	DILGOM
cg14817490	5	AHRR	392919	392921	chr5:392651-392971	chr5:393079	109	GM12878	POU2F2	Molecular Mediator	DILGOM
cg14817490	5	AHRR	392919	392921	chr5:392658-392934	chr5:393057	124	NB4	Max	Molecular Mediator	DILGOM
cg14817490	5	AHRR	392919	392921	chr5:392659-393039	chr5:393109	71	GM12878	TBP	Molecular Mediator	DILGOM
cg14817490	5	AHRR	392919	392921	chr5:392662-392992	chr5:393084	93	GM12878	IRF4	Molecular Mediator	DILGOM
cg14817490	5	AHRR	392919	392921	chr5:392666-393102	chr5:393137	36	GM15510	Pol2	Molecular Mediator	DILGOM
cg14817490	5	AHRR	392919	392921	chr5:392671-393011	chr5:393089	79	GM12891	TAF1	Molecular Mediator	DILGOM
cg14817490	5	AHRR	392919	392921	chr5:392673-392935	chr5:393051	115	GM12878	FOXM1	Molecular Mediator	DILGOM
cg14817490	5	AHRR	392919	392921	chr5:392675-392991	chr5:393077	87	NB4	c-Myc	Molecular Mediator	DILGOM
cg14817490	5	AHRR	392919	392921	chr5:392678-392963	chr5:393063	98	GM12878	NFATC1	Molecular Mediator	DILGOM
cg14817490	5	AHRR	392919	392921	chr5:392681-392957	chr5:393057	101	GM12878	PU.1	Molecular Mediator	DILGOM
cg14817490	5	AHRR	392919	392921	chr5:392685-392989	chr5:393071	83	GM12878	TCF3	Molecular Mediator	DILGOM
cg14817490	5	AHRR	392919	392921	chr5:392686-392951	chr5:393018	135	GM12892	Pol2-4H8	Molecular Mediator	DILGOM
cg14817490	5	AHRR	392919	392921	chr5:392689-393169	chr5:393159	-9	GM12892	Pol2	Molecular Mediator	DILGOM
cg14817490	5	AHRR	392919	392921	chr5:392692-392928	chr5:393037	110	GM12878	BATF	Molecular Mediator	DILGOM
cg14817490	5	AHRR	392919	392921	chr5:392694-393014	chr5:393079	66	GM12878	SP1	Molecular Mediator	DILGOM
cg14817490	5	AHRR	392919	392921	chr5:392697-393007	chr5:393074	68	GM12891	POU2F2	Molecular Mediator	DILGOM
cg14817490	5	AHRR	392919	392921	chr5:392719-392983	chr5:393051	69	GM12878	Rad21	Molecular Mediator	DILGOM
cg14817490	5	AHRR	392919	392921	chr5:392755-393019	chr5:393051	33	HeLa-S3	CEBPB	Molecular Mediator	DILGOM
cg14817490	5	AHRR	392919	392921	chr5:392794-392959	chr5:393066	-21	GM12878	MTA3	Molecular Mediator	DILGOM
cg25648203	5	AHRR	395443	395445	chr5:395321-395981	chr5:395773	-207	HeLa-S3	Ini1
cg25648203	5	AHRR	395443	395445	chr5:395343-395743	chr5:395643	-99	HUVEC	c-Fos
cg25648203	5	AHRR	395443	395445	chr5:395375-395691	chr5:395601	-89	MCF10A-Er-Src	STAT3
cg25648203	5	AHRR	395443	395445	chr5:395381-395677	chr5:395591	-85	HUVEC	c-Jun
cg25648203	5	AHRR	395443	395445	chr5:395409-395659	chr5:395568	-90	MCF10A-Er-Src	c-Fos
cg25648203	5	AHRR	395443	395445	chr5:395443-395859	chr5:395651	-207	HUVEC	Pol2
cg21161138	5	AHRR	399359	399361	.	.	.	.	.	Molecular Mediation	DILGOM
cg24090911	5	AHRR	400731	400733	.	.	.	.	.
cg10961758	5	EDIL3	83222827	83222829	.	.	.	.	.
cg16179182	5	VTRNA1-1	140090403	140090405	chr5:140090137-140090407	chr5:140090538	132	K562	TFIIIC-110
cg16179182	5	VTRNA1-1	140090403	140090405	chr5:140090148-140090458	chr5:140090558	101	Dnd41	CTCF
cg16179182	5	VTRNA1-1	140090403	140090405	chr5:140090158-140090594	chr5:140090621	28	K562	UBTF
cg16179182	5	VTRNA1-1	140090403	140090405	chr5:140090181-140090905	chr5:140090765	-139	K562	RBBP5
cg16179182	5	VTRNA1-1	140090403	140090405	chr5:140090199-140090415	chr5:140090511	97	A549	CTCF
cg16179182	5	VTRNA1-1	140090403	140090405	chr5:140090201-140090405	chr5:140090505	101	GM12892	CTCF
cg16179182	5	VTRNA1-1	140090403	140090405	chr5:140090207-140090811	chr5:140090705	-105	PBDE	GATA-1
cg16179182	5	VTRNA1-1	140090403	140090405	chr5:140090214-140090404	chr5:140090498	95	MCF-7	CTCF
cg16179182	5	VTRNA1-1	140090403	140090405	chr5:140090223-140090439	chr5:140090511	73	GM12878	CTCF
cg16179182	5	VTRNA1-1	140090403	140090405	chr5:140090235-140090879	chr5:140090725	-153	K562	Brg1
cg16179182	5	VTRNA1-1	140090403	140090405	chr5:140090236-140090420	chr5:140090495	76	K562	CTCF
cg16179182	5	VTRNA1-1	140090403	140090405	chr5:140090307-140090977	chr5:140090738	-238	H1-hESC	RBBP5
cg16179182	5	VTRNA1-1	140090403	140090405	chr5:140090351-140091001	chr5:140090728	-272	HeLa-S3	BAF155
cg16179182	5	VTRNA1-1	140090403	140090405	chr5:140090367-140090837	chr5:140090638	-198	PANC-1	Pol2-4H8
cg16179182	5	VTRNA1-1	140090403	140090405	chr5:140090368-140090878	chr5:140090658	-219	K562	SAP30
cg16179182	5	VTRNA1-1	140090403	140090405	chr5:140090370-140090874	chr5:140090655	-218	K562	CHD1
cg16179182	5	VTRNA1-1	140090403	140090405	chr5:140090376-140090900	chr5:140090665	-234	K562	HDAC1
cg16179182	5	VTRNA1-1	140090403	140090405	chr5:140090378-140090954	chr5:140090691	-262	K562	Pol2
cg16179182	5	VTRNA1-1	140090403	140090405	chr5:140090378-140091054	chr5:140090741	-312	HEK293	KAP1
cg16179182	5	VTRNA1-1	140090403	140090405	chr5:140090382-140091032	chr5:140090728	-303	K562	Pol2
cg16179182	5	VTRNA1-1	140090403	140090405	chr5:140090399-140090935	chr5:140090671	-263	K562	Ini1
cg16179182	5	VTRNA1-1	140090403	140090405	chr5:140090402-140090978	chr5:140090691	-286	K562	PLU1
cg14580211	5	SMIM3	150161298	150161300	chr5:150160297-150162314	chr5:150161609	691	U87	Pol2-4H8
cg14580211	5	SMIM3	150161298	150161300	chr5:150160297-150162314	chr5:150162624	-324	U87	Pol2-4H8
cg14580211	5	SMIM3	150161298	150161300	chr5:150160297-150162314	chr5:150162380	-80	U87	Pol2-4H8
cg14580211	5	SMIM3	150161298	150161300	chr5:150161019-150161629	chr5:150161603	-25	IMR90	Pol2
cg14580211	5	SMIM3	150161298	150161300	chr5:150161058-150161694	chr5:150161616	-77	HepG2	Pol2
cg14580211	5	SMIM3	150161298	150161300	chr5:150161109-150161705	chr5:150161596	-108	PANC-1	TCF7L2
cg14580211	5	SMIM3	150161298	150161300	chr5:150161131-150161551	chr5:150161508	-42	HepG2	TAF1
cg14580211	5	SMIM3	150161298	150161300	chr5:150161159-150161559	chr5:150161476	-38	HepG2	Pol2
cg14580211	5	SMIM3	150161298	150161300	chr5:150161160-150161596	chr5:150161516	-79	A549	TAF1
cg14580211	5	SMIM3	150161298	150161300	chr5:150161206-150161562	chr5:150161476	-85	SK-N-SH	Sin3Ak-20
cg14580211	5	SMIM3	150161298	150161300	chr5:150161214-150161830	chr5:150161606	-223	HepG2	MYBL2
cg14580211	5	SMIM3	150161298	150161300	chr5:150161227-150161721	chr5:150161485	-115	HepG2	Pol2-4H8
cg14580211	5	SMIM3	150161298	150161300	chr5:150161230-150161522	chr5:150161461	-94	SK-N-SH	Pol2-4H8
cg14580211	5	SMIM3	150161298	150161300	chr5:150161242-150161552	chr5:150161453	-98	SK-N-SH	TAF1
cg14580211	5	SMIM3	150161298	150161300	chr5:150161276-150161536	chr5:150161428	-107	HepG2	FOSL2
cg14580211	5	SMIM3	150161298	150161300	chr5:150161291-150161547	chr5:150161426	-120	SK-N-SH	NRSF
cg14580211	5	SMIM3	150161298	150161300	chr5:150161291-150161547	chr5:150161426	-120	HepG2	JunD
cg06126421	6	IER3	30720079	30720081	chr6:30719888-30720398	chr6:30720334	-63	HeLa-S3	E2F6
cg06126421	6	IER3	30720079	30720081	chr6:30719910-30720260	chr6:30720254	-5	A549	Max
cg06126421	6	IER3	30720079	30720081	chr6:30719927-30720795	chr6:30720587	-355	HeLa-S3	Pol2
cg06126421	6	IER3	30720079	30720081	chr6:30719932-30720268	chr6:30720247	-20	HeLa-S3	c-Myc
cg06126421	6	IER3	30720079	30720081	chr6:30719937-30720313	chr6:30720267	-45	HeLa-S3	TBP
cg06126421	6	IER3	30720079	30720081	chr6:30719940-30720450	chr6:30720334	-115	MCF10A-Er-Src	Pol2
cg06126421	6	IER3	30720079	30720081	chr6:30719954-30720272	chr6:30720245	-40	IMR90	Pol2
cg06126421	6	IER3	30720079	30720081	chr6:30719957-30720361	chr6:30720281	-79	HeLa-S3	Mxi1
cg06126421	6	IER3	30720079	30720081	chr6:30719959-30720259	chr6:30720229	-29	MCF10A-Er-Src	c-Myc
cg06126421	6	IER3	30720079	30720081	chr6:30719965-30720235	chr6:30720214	-20	IMR90	MafK
cg06126421	6	IER3	30720079	30720081	chr6:30719968-30720472	chr6:30720331	-140	HeLa-S3	TCF7L2_C9B9
cg06126421	6	IER3	30720079	30720081	chr6:30719972-30720322	chr6:30720254	-67	SK-N-SH_RA	YY1
cg06126421	6	IER3	30720079	30720081	chr6:30719972-30720548	chr6:30720367	-180	A549	BCL3
cg06126421	6	IER3	30720079	30720081	chr6:30720005-30720361	chr6:30720257	-103	HeLa-S3	TAF1
cg06126421	6	IER3	30720079	30720081	chr6:30720009-30720549	chr6:30720349	-199	A549	GABP
cg06126421	6	IER3	30720079	30720081	chr6:30720013-30720477	chr6:30720311	-165	HeLa-S3	MAZ
cg06126421	6	IER3	30720079	30720081	chr6:30720022-30720398	chr6:30720267	-130	HeLa-S3	ZKSCAN1
cg06126421	6	IER3	30720079	30720081	chr6:30720025-30720222	chr6:30720195	-61	SK-N-SH	Pol2-4H8
cg06126421	6	IER3	30720079	30720081	chr6:30720033-30720383	chr6:30720254	-128	HeLa-S3	ELK1
cg06126421	6	IER3	30720079	30720081	chr6:30720033-30720497	chr6:30720311	-185	HUVEC	Pol2-4H8
cg06126421	6	IER3	30720079	30720081	chr6:30720035-30720591	chr6:30720357	-233	HUVEC	Pol2
cg06126421	6	IER3	30720079	30720081	chr6:30720036-30720400	chr6:30720261	-138	HeLa-S3	NF-YB
cg06126421	6	IER3	30720079	30720081	chr6:30720042-30720484	chr6:30720305	-188	A549	p300
cg06126421	6	IER3	30720079	30720081	chr6:30720044-30720564	chr6:30720339	-224	A549	ETS1
cg06126421	6	IER3	30720079	30720081	chr6:30720045-30720375	chr6:30720244	-130	HeLa-S3	RFX5
cg06126421	6	IER3	30720079	30720081	chr6:30720050-30720534	chr6:30720321	-212	A549	ZBTB33
cg06126421	6	IER3	30720079	30720081	chr6:30720057-30720601	chr6:30720351	-249	HeLa-S3	Pol2
cg06126421	6	IER3	30720079	30720081	chr6:30720062-30720523	chr6:30720513	-416	HeLa-S3	AP-2alpha
cg06126421	6	IER3	30720079	30720081	chr6:30720062-30720523	chr6:30720311	-214	HeLa-S3	AP-2alpha
cg06126421	6	IER3	30720079	30720081	chr6:30720064-30720201	chr6:30720173	-78	HeLa-S3	Max
cg06126421	6	IER3	30720079	30720081	chr6:30720064-30720440	chr6:30720267	-172	HCT-116	TCF7L2
cg06126421	6	IER3	30720079	30720081	chr6:30720066-30720536	chr6:30720314	-221	PANC-1	Pol2-4H8
cg06126421	6	IER3	30720079	30720081	chr6:30720068-30720658	chr6:30720374	-283	NHEK	Pol2
cg06126421	6	IER3	30720079	30720081	chr6:30720072-30720516	chr6:30720301	-214	HUVEC	GATA-2
cg14753356	6	IER3	30720107	30720109	chr6:30719888-30720398	chr6:30720362	-35	HeLa-S3	E2F6
cg14753356	6	IER3	30720107	30720109	chr6:30719910-30720260	chr6:30720282	23	A549	Max
cg14753356	6	IER3	30720107	30720109	chr6:30719927-30720795	chr6:30720615	-327	HeLa-S3	Pol2
cg14753356	6	IER3	30720107	30720109	chr6:30719932-30720268	chr6:30720275	8	HeLa-S3	c-Myc
cg14753356	6	IER3	30720107	30720109	chr6:30719937-30720313	chr6:30720295	-17	HeLa-S3	TBP
cg14753356	6	IER3	30720107	30720109	chr6:30719940-30720450	chr6:30720362	-87	MCF10A-Er-Src	Pol2
cg14753356	6	IER3	30720107	30720109	chr6:30719954-30720272	chr6:30720273	-12	IMR90	Pol2
cg14753356	6	IER3	30720107	30720109	chr6:30719957-30720361	chr6:30720309	-51	HeLa-S3	Mxi1
cg14753356	6	IER3	30720107	30720109	chr6:30719959-30720259	chr6:30720257	-1	MCF10A-Er-Src	c-Myc
cg14753356	6	IER3	30720107	30720109	chr6:30719965-30720235	chr6:30720242	8	IMR90	MafK
cg14753356	6	IER3	30720107	30720109	chr6:30719968-30720472	chr6:30720359	-112	HeLa-S3	TCF7L2_C9B9
cg14753356	6	IER3	30720107	30720109	chr6:30719972-30720322	chr6:30720282	-39	SK-N-SH_RA	YY1
cg14753356	6	IER3	30720107	30720109	chr6:30719972-30720548	chr6:30720395	-152	A549	BCL3
cg14753356	6	IER3	30720107	30720109	chr6:30720005-30720361	chr6:30720285	-75	HeLa-S3	TAF1
cg14753356	6	IER3	30720107	30720109	chr6:30720009-30720549	chr6:30720377	-171	A549	GABP
cg14753356	6	IER3	30720107	30720109	chr6:30720013-30720477	chr6:30720339	-137	HeLa-S3	MAZ
cg14753356	6	IER3	30720107	30720109	chr6:30720022-30720398	chr6:30720295	-102	HeLa-S3	ZKSCAN1
cg14753356	6	IER3	30720107	30720109	chr6:30720025-30720222	chr6:30720223	-33	SK-N-SH	Pol2-4H8
cg14753356	6	IER3	30720107	30720109	chr6:30720033-30720383	chr6:30720282	-100	HeLa-S3	ELK1
cg14753356	6	IER3	30720107	30720109	chr6:30720033-30720497	chr6:30720339	-157	HUVEC	Pol2-4H8
cg14753356	6	IER3	30720107	30720109	chr6:30720035-30720591	chr6:30720385	-205	HUVEC	Pol2
cg14753356	6	IER3	30720107	30720109	chr6:30720036-30720400	chr6:30720289	-110	HeLa-S3	NF-YB
cg14753356	6	IER3	30720107	30720109	chr6:30720042-30720484	chr6:30720333	-160	A549	p300
cg14753356	6	IER3	30720107	30720109	chr6:30720044-30720564	chr6:30720367	-196	A549	ETS1
cg14753356	6	IER3	30720107	30720109	chr6:30720045-30720375	chr6:30720272	-102	HeLa-S3	RFX5
cg14753356	6	IER3	30720107	30720109	chr6:30720050-30720534	chr6:30720349	-184	A549	ZBTB33
cg14753356	6	IER3	30720107	30720109	chr6:30720057-30720601	chr6:30720379	-221	HeLa-S3	Pol2
cg14753356	6	IER3	30720107	30720109	chr6:30720062-30720523	chr6:30720541	-388	HeLa-S3	AP-2alpha
cg14753356	6	IER3	30720107	30720109	chr6:30720062-30720523	chr6:30720339	-186	HeLa-S3	AP-2alpha
cg14753356	6	IER3	30720107	30720109	chr6:30720064-30720201	chr6:30720201	-50	HeLa-S3	Max
cg14753356	6	IER3	30720107	30720109	chr6:30720064-30720440	chr6:30720295	-144	HCT-116	TCF7L2
cg14753356	6	IER3	30720107	30720109	chr6:30720066-30720536	chr6:30720342	-193	PANC-1	Pol2-4H8
cg14753356	6	IER3	30720107	30720109	chr6:30720068-30720658	chr6:30720402	-255	NHEK	Pol2
cg14753356	6	IER3	30720107	30720109	chr6:30720072-30720516	chr6:30720329	-186	HUVEC	GATA-2
cg14753356	6	IER3	30720107	30720109	chr6:30720083-30720567	chr6:30720349	-217	A549	ATF3
cg14753356	6	IER3	30720107	30720109	chr6:30720084-30720541	chr6:30720361	-230	HCT-116	Pol2-4H8
cg14753356	6	IER3	30720107	30720109	chr6:30720084-30720560	chr6:30720345	-214	HeLa-S3	STAT1
cg14753356	6	IER3	30720107	30720109	chr6:30720085-30720355	chr6:30720242	-112	HCT-116	YY1
cg14753356	6	IER3	30720107	30720109	chr6:30720086-30720537	chr6:30720316	-187	HeLa-S3	AP-2gamma
cg14753356	6	IER3	30720107	30720109	chr6:30720093-30720343	chr6:30720232	-110	ECC-1	GR
cg14753356	6	IER3	30720107	30720109	chr6:30720097-30720433	chr6:30720275	-157	SK-N-MC	Pol2-4H8
cg14753356	6	IER3	30720107	30720109	chr6:30720104-30720784	chr6:30720447	-336	HeLa-S3	Brg1
cg22856972	6	TBPL1	134275177	134275179	chr6:134274613-134275229	chr6:134275485	257	H1-hESC	CHD1
cg22856972	6	TBPL1	134275177	134275179	chr6:134275087-134275663	chr6:134275465	-197	K562	PLU1
cg22856972	6	TBPL1	134275177	134275179	chr6:134275125-134275629	chr6:134275429	-199	K562	CHD1
cg05469934	7	PDGFA	566466	566468	chr7:565984-566514	chr7:566731	218	HeLa-S3	AP-2alpha
cg05469934	7	PDGFA	566466	566468	chr7:566001-566661	chr7:566796	136	HeLa-S3	Ini1
cg05469934	7	PDGFA	566466	566468	chr7:566021-566485	chr7:566698	214	HeLa-S3	MAZ
cg05469934	7	PDGFA	566466	566468	chr7:566046-566696	chr7:566791	96	HeLa-S3	BAF155
cg05469934	7	PDGFA	566466	566468	chr7:566070-566574	chr7:566718	145	HeLa-S3	TCF7L2_C9B9
cg05469934	7	PDGFA	566466	566468	chr7:566094-566490	chr7:566664	175	HeLa-S3	Max
cg05469934	7	PDGFA	566466	566468	chr7:566132-566472	chr7:566636	165	HeLa-S3	c-Jun
cg05469934	7	PDGFA	566466	566468	chr7:566146-566506	chr7:566646	141	HeLa-S3	c-Myc
cg09022230	7	TNRC18	5457224	5457226	chr7:5456965-5457241	chr7:5457362	122	T-47D	ERalpha_a	Molecular Mediation	FTC
cg09022230	7	TNRC18	5457224	5457226	chr7:5456965-5457241	chr7:5457362	122	T-47D	ERalpha_a	Molecular Mediation	FTC
cg09022230	7	TNRC18	5457224	5457226	chr7:5457038-5457278	chr7:5457344	67	T-47D	FOXA1	Molecular Mediation	FTC
cg09022230	7	TNRC18	5457224	5457226	chr7:5457069-5457385	chr7:5457382	-2	HepG2	Pol2	Molecular Mediation	FTC
cg09022230	7	TNRC18	5457224	5457226	chr7:5457111-5457361	chr7:5457349	-11	H1-hESC	TEAD4	Molecular Mediation	FTC
cg09022230	7	TNRC18	5457224	5457226	chr7:5457215-5457711	chr7:5457472	-238	MCF-7	GATA3	Molecular Mediation	FTC
cg21322436	7	CNTNAP2	145812841	145812843	chr7:145812703-145813359	chr7:145813169	-189	MCF-7	HA-E2F1
cg21322436	7	CNTNAP2	145812841	145812843	chr7:145812731-145813311	chr7:145813131	-179	H1-hESC	ATF2
cg21322436	7	CNTNAP2	145812841	145812843	chr7:145812791-145813376	chr7:145813092	-200	U87	NRSF
cg21322436	7	CNTNAP2	145812841	145812843	chr7:145812801-145813254	chr7:145813081	-199	PFSK-1	NRSF
cg21322436	7	CNTNAP2	145812841	145812843	chr7:145812816-145813136	chr7:145813001	-134	H1-hESC	JunD
cg21322436	7	CNTNAP2	145812841	145812843	chr7:145812828-145813088	chr7:145812971	-116	HEK293	CTCF
cg21322436	7	CNTNAP2	145812841	145812843	chr7:145812834-145813104	chr7:145812976	-127	H1-hESC	CTCF
cg21322436	7	CNTNAP2	145812841	145812843	chr7:145812839-145813069	chr7:145812956	-112	MCF-7	CTCF
cg25949550	7	CNTNAP2	145814305	145814307	chr7:145813707-145814307	chr7:145814605	299	H1-hESC	CtBP2
cg09267815	8	YTHDF3	64382805	64382807	.	.	.	.	.
cg22288066	8	NOV	120424417	120424419	.	.	.	.	.
cg24838345	8	MTSS1	125737352	125737354	chr8:125737244-125737524	chr8:125737492	-31	HepG2	FOXA1	Molecular Mediation	FTC
cg25305703	8	CASC8	128378217	128378219	chr8:128378050-128378566	chr8:128378475	-90	HeLa-S3	AP-2gamma	Molecular Mediation	FTC & DILGOM
cg25305703	8	CASC8	128378217	128378219	chr8:128378121-128378545	chr8:128378429	-115	HeLa-S3	CTCF	Molecular Mediation	FTC & DILGOM
cg25305703	8	CASC8	128378217	128378219	chr8:128378162-128378538	chr8:128378405	-132	HFF-Myc	CTCF	Molecular Mediation	FTC & DILGOM
cg25305703	8	CASC8	128378217	128378219	chr8:128378196-128378526	chr8:128378382	-143	RPTEC	CTCF	Molecular Mediation	FTC & DILGOM
cg25305703	8	CASC8	128378217	128378219	chr8:128378197-128378547	chr8:128378392	-154	SK-N-SH_RA	YY1	Molecular Mediation	FTC & DILGOM
cg25305703	8	CASC8	128378217	128378219	chr8:128378204-128378574	chr8:128378402	-171	GM12878	RUNX3	Molecular Mediation	FTC & DILGOM
cg25305703	8	CASC8	128378217	128378219	chr8:128378216-128378512	chr8:128378365	-146	GM06990	CTCF	Molecular Mediation	FTC & DILGOM
cg25305703	8	CASC8	128378217	128378219	chr8:128378216-128378526	chr8:128378372	-153	BJ	CTCF	Molecular Mediation	FTC & DILGOM
cg01692968	9	SLC44A1	108005348	108005350	chr9:108005211-108005871	chr9:108005678	-192	U2OS	KAP1	Molecular Mediation	DILGOM
cg01692968	9	SLC44A1	108005348	108005350	chr9:108005246-108005770	chr9:108005610	-159	U87	Pol2-4H8	Molecular Mediation	DILGOM
cg01692968	9	SLC44A1	108005348	108005350	chr9:108005258-108005740	chr9:108005611	-172	HUVEC	GATA-2	Molecular Mediation	DILGOM
cg01692968	9	SLC44A1	108005348	108005350	chr9:108005258-108005808	chr9:108005623	-184	K562	eGFP-GATA2	Molecular Mediation	DILGOM
cg01692968	9	SLC44A1	108005348	108005350	chr9:108005261-108005801	chr9:108005618	-182	HUVEC	Pol2	Molecular Mediation	DILGOM
cg01692968	9	SLC44A1	108005348	108005350	chr9:108005262-108005706	chr9:108005570	-135	SK-N-SH	Pol2-4H8	Molecular Mediation	DILGOM
cg01692968	9	SLC44A1	108005348	108005350	chr9:108005284-108005560	chr9:108005486	-73	T-47D	ERalpha_a	Molecular Mediation	DILGOM
cg01692968	9	SLC44A1	108005348	108005350	chr9:108005284-108005560	chr9:108005486	-73	T-47D	ERalpha_a	Molecular Mediation	DILGOM
cg01692968	9	SLC44A1	108005348	108005350	chr9:108005294-108005658	chr9:108005530	-127	K562	TEAD4	Molecular Mediation	DILGOM
cg01692968	9	SLC44A1	108005348	108005350	chr9:108005297-108005761	chr9:108005580	-180	HUVEC	Pol2-4H8	Molecular Mediation	DILGOM
cg01692968	9	SLC44A1	108005348	108005350	chr9:108005301-108005701	chr9:108005548	-152	HUVEC	c-Fos	Molecular Mediation	DILGOM
cg01692968	9	SLC44A1	108005348	108005350	chr9:108005317-108005727	chr9:108005553	-173	SH-SY5Y	GATA-2	Molecular Mediation	DILGOM
cg01692968	9	SLC44A1	108005348	108005350	chr9:108005339-108005655	chr9:108005506	-148	SK-N-SH_RA	p300	Molecular Mediation	DILGOM
cg14120703	9	NOTCH1	139416101	139416103	.	.	.	.	.	Molecular Mediation	DILGOM
cg05992400	10	CYP2C18	96383627	96383629	chr10:96383336-96383660	chr10:96383789	130	H1-hESC	SP1
cg05992400	10	CYP2C18	96383627	96383629	chr10:96383404-96383660	chr10:96383755	96	H1-hESC	NANOG
cg16421726	10	ZRANB1	126629325	126629327	.	.	.	.	.
cg05335388	11	ABTB2	34418449	34418451	chr11:34418007-34418537	chr11:34418714	178	HeLa-S3	AP-2alpha
cg19254163	11	PTGDR2	60623781	60623783	chr11:60623312-60623928	chr11:60624089	162	HepG2	MYBL2	Molecular Mediation	FTC
cg19254163	11	PTGDR2	60623781	60623783	chr11:60623528-60623824	chr11:60623929	106	HepG2	BHLHE40	Molecular Mediation	FTC
cg21611682	11	LRP5	68138268	68138270	chr11:68137944-68138269	chr11:68138420	173	GM12878	EBF1
cg21611682	11	LRP5	68138268	68138270	chr11:68138015-68138545	chr11:68138533	-11	GM19193	Pol2
cg21611682	11	LRP5	68138268	68138270	chr11:68138022-68138592	chr11:68138553	-38	GM12891	Pol2
cg21611682	11	LRP5	68138268	68138270	chr11:68138042-68138566	chr11:68138530	-35	GM18505	Pol2
cg21611682	11	LRP5	68138268	68138270	chr11:68138052-68138596	chr11:68138540	-55	GM12892	Pol2
cg21611682	11	LRP5	68138268	68138270	chr11:68138057-68138547	chr11:68138513	-33	GM12878	Pol2
cg21611682	11	LRP5	68138268	68138270	chr11:68138060-68138540	chr11:68138508	-31	GM19099	Pol2
cg21611682	11	LRP5	68138268	68138270	chr11:68138108-68138608	chr11:68138518	-89	GM12878	Pol2
cg21611682	11	LRP5	68138268	68138270	chr11:68138128-68138724	chr11:68138566	-157	GM12878	NFATC1
cg21611682	11	LRP5	68138268	68138270	chr11:68138133-68138653	chr11:68138528	-124	GM12878	FOXM1
cg21611682	11	LRP5	68138268	68138270	chr11:68138142-68138578	chr11:68138486	-91	GM12878	Max
cg21611682	11	LRP5	68138268	68138270	chr11:68138152-68138502	chr11:68138443	-58	GM18951	NFKB
cg21611682	11	LRP5	68138268	68138270	chr11:68138155-68138495	chr11:68138438	-56	GM12891	TAF1
cg21611682	11	LRP5	68138268	68138270	chr11:68138177-68138541	chr11:68138432	-72	GM12878	Pol2-4H8
cg21611682	11	LRP5	68138268	68138270	chr11:68138190-68138570	chr11:68138458	-111	GM12878	CHD2
cg21611682	11	LRP5	68138268	68138270	chr11:68138193-68138573	chr11:68138458	-114	GM10847	NFKB
cg21611682	11	LRP5	68138268	68138270	chr11:68138217-68138597	chr11:68138458	-138	GM12878	TBP
cg21611682	11	LRP5	68138268	68138270	chr11:68138224-68138608	chr11:68138460	-147	GM12878	NFKB
cg21611682	11	LRP5	68138268	68138270	chr11:68138245-68138835	chr11:68138563	-271	GM12878	IKZF1
cg21611682	11	LRP5	68138268	68138270	chr11:68138249-68138569	chr11:68138428	-140	GM12878	SP1
cg21611682	11	LRP5	68138268	68138270	chr11:68138250-68138686	chr11:68138486	-199	GM12878	MAZ
cg21611682	11	LRP5	68138268	68138270	chr11:68138251-68138687	chr11:68138486	-200	GM12878	Mxi1
cg21611682	11	LRP5	68138268	68138270	chr11:68138258-68138568	chr11:68138423	-144	GM12891	POU2F2
cg21611682	11	LRP5	68138268	68138270	chr11:68138264-68138574	chr11:68138423	-150	GM12878	PAX5-N19
cg14624207	11	LRP5	68142197	68142199	chr11:68141733-68142203	chr11:68142432	230	PANC-1	Pol2-4H8
cg14624207	11	LRP5	68142197	68142199	chr11:68142145-68142401	chr11:68142325	-75	IMR90	CEBPB
cg10788371	11	LRRC32	76381039	76381041	chr11:76380771-76381187	chr11:76381247	61	HUVEC	Pol2
cg10788371	11	LRRC32	76381039	76381041	chr11:76380957-76381587	chr11:76381354	-232	NHEK	EZH2
cg10788371	11	LRRC32	76381039	76381041	chr11:76380981-76381225	chr11:76381161	-63	HUVEC	Max
cg10788371	11	LRRC32	76381039	76381041	chr11:76381020-76381430	chr11:76381244	-185	K562	EZH2
cg11491407	12	CACNA2D4	1973871	1973873	.	.	.	.	.
cg18443392	12	LRP1	57584970	57584972	.	.	.	.	.
cg04524475	13	RNY1P5	74875970	74875972	chr13:74875491-74876167	chr13:74876308	142	HEK293	KAP1
cg26589665	15	THSD4	71623289	71623291	.	.	.	.	.	Molecular Mediation	FTC
cg05361530	16	GNG13	853348	853350	.	.	.	.	.
cg07991586	16	ADCY7	50279174	50279176	chr16:50278998-50279648	chr16:50279499	-148	HeLa-S3	BAF155
cg07991586	16	ADCY7	50279174	50279176	chr16:50279105-50279615	chr16:50279429	-185	HeLa-S3	BAF170
cg07991586	16	ADCY7	50279174	50279176	chr16:50279124-50279700	chr16:50279462	-237	K562	PLU1
cg07991586	16	ADCY7	50279174	50279176	chr16:50279146-50279546	chr16:50279374	-171	HUVEC	c-Fos
cg07991586	16	ADCY7	50279174	50279176	chr16:50279160-50279556	chr16:50279372	-183	K562	eGFP-JunB
cg05460226	17	PIK3R5	8804278	8804280	chr17:8803802-8804312	chr17:8804533	222	GM12891	Pol2-4H8
cg05460226	17	PIK3R5	8804278	8804280	chr17:8803912-8804508	chr17:8804576	69	GM12878	NFATC1
cg05460226	17	PIK3R5	8804278	8804280	chr17:8803978-8804294	chr17:8804436	143	GM12878	EBF1
cg05460226	17	PIK3R5	8804278	8804280	chr17:8803979-8804389	chr17:8804483	95	GM12878	TBLR1
cg05460226	17	PIK3R5	8804278	8804280	chr17:8803984-8804364	chr17:8804468	105	GM10847	NFKB
cg05460226	17	PIK3R5	8804278	8804280	chr17:8804001-8804385	chr17:8804470	86	GM12878	NFKB
cg05460226	17	PIK3R5	8804278	8804280	chr17:8804002-8804332	chr17:8804443	112	GM12878	NRSF
cg05460226	17	PIK3R5	8804278	8804280	chr17:8804011-8804361	chr17:8804453	93	GM18951	NFKB
cg05460226	17	PIK3R5	8804278	8804280	chr17:8804015-8804403	chr17:8804484	58	GM12878	NFIC
cg05460226	17	PIK3R5	8804278	8804280	chr17:8804016-8804372	chr17:8804456	85	GM12878	p300
cg05460226	17	PIK3R5	8804278	8804280	chr17:8804019-8804283	chr17:8804410	128	GM12878	PAX5-C20
cg05460226	17	PIK3R5	8804278	8804280	chr17:8804022-8804390	chr17:8804458	77	GM12878	RUNX3
cg05460226	17	PIK3R5	8804278	8804280	chr17:8804026-8804430	chr17:8804480	51	GM15510	NFKB
cg05460226	17	PIK3R5	8804278	8804280	chr17:8804029-8804399	chr17:8804463	65	GM12891	NFKB
cg05460226	17	PIK3R5	8804278	8804280	chr17:8804030-8804326	chr17:8804426	101	GM12878	MEF2C
cg05460226	17	PIK3R5	8804278	8804280	chr17:8804030-8804400	chr17:8804463	64	GM12878	p300
cg05460226	17	PIK3R5	8804278	8804280	chr17:8804034-8804356	chr17:8804441	82	GM12878	FOXM1
cg05460226	17	PIK3R5	8804278	8804280	chr17:8804039-8804419	chr17:8804468	50	GM12878	CHD2
cg05460226	17	PIK3R5	8804278	8804280	chr17:8804042-8804317	chr17:8804407	108	GM12878	STAT5A
cg05460226	17	PIK3R5	8804278	8804280	chr17:8804042-8804386	chr17:8804450	65	GM19099	NFKB
cg05460226	17	PIK3R5	8804278	8804280	chr17:8804045-8804326	chr17:8804436	76	GM12878	MTA3
cg05460226	17	PIK3R5	8804278	8804280	chr17:8804048-8804358	chr17:8804433	76	GM12891	POU2F2
cg05460226	17	PIK3R5	8804278	8804280	chr17:8804064-8804394	chr17:8804443	50	GM12878	BHLHE40
cg05460226	17	PIK3R5	8804278	8804280	chr17:8804066-8804280	chr17:8804389	102	GM12878	TCF12
cg05460226	17	PIK3R5	8804278	8804280	chr17:8804070-8804334	chr17:8804432	55	GM12878	ATF2
cg05460226	17	PIK3R5	8804278	8804280	chr17:8804084-8804332	chr17:8804404	69	GM12878	PML
cg05460226	17	PIK3R5	8804278	8804280	chr17:8804093-8804301	chr17:8804376	88	GM12878	PU.1
cg05460226	17	PIK3R5	8804278	8804280	chr17:8804125-8804695	chr17:8804563	-131	GM12891	Pol2
cg05460226	17	PIK3R5	8804278	8804280	chr17:8804140-8804690	chr17:8804553	-136	GM12892	Pol2-4H8
cg05460226	17	PIK3R5	8804278	8804280	chr17:8804146-8804690	chr17:8804550	-139	GM12892	Pol2
cg05460226	17	PIK3R5	8804278	8804280	chr17:8804162-8804642	chr17:8804518	-123	GM12892	Pol2
cg05460226	17	PIK3R5	8804278	8804280	chr17:8804228-8804395	chr17:8804377	-48	GM12878	POU2F2
cg05460226	17	PIK3R5	8804278	8804280	chr17:8804231-8804571	chr17:8804448	-122	GM12878	TAF1
cg05460226	17	PIK3R5	8804278	8804280	chr17:8804257-8804578	chr17:8804453	-153	GM12878	Pol2-4H8
cg05460226	17	PIK3R5	8804278	8804280	chr17:8804279-8804683	chr17:8804480	-202	GM15510	NFKB
cg05396243	17	TMEM220-AS1	10707546	10707548	.	.	.	.	.	Molecular Mediation	FTC
cg07658936	17	ARHGAP44	12874896	12874898	.	.	.	.	.
cg03636183	19	F2RL3	17000584	17000586	chr19:16999403-17001900	chr19:17002833	-1067	K562	Pol2	Molecular Mediation	DILGOM
cg03636183	19	F2RL3	17000584	17000586	chr19:16999403-17001900	chr19:17002605	-839	K562	Pol2	Molecular Mediation	DILGOM
cg03636183	19	F2RL3	17000584	17000586	chr19:16999403-17001900	chr19:17001132	634	K562	Pol2	Molecular Mediation	DILGOM
cg03636183	19	F2RL3	17000584	17000586	chr19:16999403-17001900	chr19:17000863	903	K562	Pol2	Molecular Mediation	DILGOM
cg03636183	19	F2RL3	17000584	17000586	chr19:17000099-17000749	chr19:17000909	161	K562	Pol2	Molecular Mediation	DILGOM
cg03636183	19	F2RL3	17000584	17000586	chr19:17000266-17000696	chr19:17000799	104	Osteobl	CTCF	Molecular Mediation	DILGOM
cg03636183	19	F2RL3	17000584	17000586	chr19:17000319-17000969	chr19:17000909	-59	K562	Pol2	Molecular Mediation	DILGOM
cg03636183	19	F2RL3	17000584	17000586	chr19:17000367-17000637	chr19:17000719	83	K562	CTCF	Molecular Mediation	DILGOM
cg03636183	19	F2RL3	17000584	17000586	chr19:17000373-17000657	chr19:17000726	70	GM12872	CTCF	Molecular Mediation	DILGOM
cg03636183	19	F2RL3	17000584	17000586	chr19:17000415-17000639	chr19:17000696	58	Gliobla	CTCF	Molecular Mediation	DILGOM
cg03636183	19	F2RL3	17000584	17000586	chr19:17000424-17000904	chr19:17000824	-79	K562	Pol2	Molecular Mediation	DILGOM
cg03636183	19	F2RL3	17000584	17000586	chr19:17000441-17000665	chr19:17000696	32	SK-N-SH_RA	CTCF	Molecular Mediation	DILGOM
cg03636183	19	F2RL3	17000584	17000586	chr19:17000441-17000825	chr19:17000776	-48	K562	c-Myc	Molecular Mediation	DILGOM
cg03636183	19	F2RL3	17000584	17000586	chr19:17000456-17000640	chr19:17000676	37	K562	CTCF	Molecular Mediation	DILGOM
cg03636183	19	F2RL3	17000584	17000586	chr19:17000477-17001053	chr19:17000872	-180	K562	PLU1	Molecular Mediation	DILGOM
cg03636183	19	F2RL3	17000584	17000586	chr19:17000494-17000990	chr19:17000832	-157	K562	HMGN3	Molecular Mediation	DILGOM
cg03636183	19	F2RL3	17000584	17000586	chr19:17000511-17000947	chr19:17000802	-144	K562	UBTF	Molecular Mediation	DILGOM
cg03636183	19	F2RL3	17000584	17000586	chr19:17000511-17001015	chr19:17000836	-178	K562	CHD1	Molecular Mediation	DILGOM
cg03636183	19	F2RL3	17000584	17000586	chr19:17000514-17000970	chr19:17000812	-157	K562	CCNT2	Molecular Mediation	DILGOM
cg03636183	19	F2RL3	17000584	17000586	chr19:17000523-17000689	chr19:17000663	-17	K562	Pol2	Molecular Mediation	DILGOM
cg03636183	19	F2RL3	17000584	17000586	chr19:17000530-17001256	chr19:17001112	-473	K562	Max	Molecular Mediation	DILGOM
cg03636183	19	F2RL3	17000584	17000586	chr19:17000531-17000721	chr19:17000690	-52	ECC-1	Pol2	Molecular Mediation	DILGOM
cg03636183	19	F2RL3	17000584	17000586	chr19:17000552-17001499	chr19:17001290	-673	K562	PHF8	Molecular Mediation	DILGOM
cg03636183	19	F2RL3	17000584	17000586	chr19:17000552-17001499	chr19:17000971	-354	K562	PHF8	Molecular Mediation	DILGOM
cg03636183	19	F2RL3	17000584	17000586	chr19:17000570-17001026	chr19:17000812	-213	K562	eGFP-JunD	Molecular Mediation	DILGOM
cg12817959	22	SSTR3	37599459	37599461	.	.	.	.	.
To view all TF sites for 55 CpG sites clear filter.
Column description for sample and TFs can be found at ENCODE project site (http://genome.ucsc.edu/ENCODE/cellTypes.html)
