# Supplementary material for: Epigenome-wide association study of serum cotinine in current smokers reveals novel genetically driven loci
Source: Clin Epigenetics. 2019 Jan 5;11:1. doi: 10.1186/s13148-018-0606-9 (PMC6321663; doi:10.1186/s13148-018-0606-9)
Supplement: Supplementary file 10 — Table S7. CpG sites showing significant (FDR p < 0.05) association with cotinine levels in regular smokers in FTC and replication results for top 55 CpG sites in NTR and DILGOM. (XLS 42 kb) [file 13148_2018_606_MOESM10_ESM.xls]

## Sheet: Table S7
Table S7. CpG sites showing significant (FDR p<0.05) association with cotinine levels in regular smokers in FTC and replication results for top 55 CpG sites in NTR and DILGOM.
					FTC results (N=310, with cotinine > 4.85 ng/ml (measured with mass spectrometry))								DILGOM (N=79, with cotinine > 4.85 ng/ml (measured with mass spectrometry))						NTR results (N=450, with cotinine > 50 ng/ml(Measured with immunoassay))						References
CpG	Chr	Nearest gene	Enhancer	DHS	Discovery Analysis				Secondary Analysis				Discovery			Secondary			Discovery			Secondary
					Beta	SE	P value	FDR p	Beta	SE	P value	FDR p	Beta	SE	P value	Beta	SE	P value	Beta	SE	P value	Beta	SE	P value
cg25189904	1	GNG12		TRUE	-0.000135012	2.64078e-05	5.58263e-07	0.0090293	-0.00013405	2.76162e-05	1.94333e-06	0.0330854	0.00013113	0.000158161	0.412669	9.24999e-05	0.000152301	0.547655	-5.06438e-05	1.05875e-05	2.34191e-06	-5.81662e-05	1.17959e-05	1.20447e-06	d, f, h,i , j, k, m, q, r, s, t, u, w
cg21033965	1	CLEC20A			-9.55834e-05	2.03506e-05	3.98068e-06	0.0367904	-9.25889e-05	2.12621e-05	1.82742e-05	0.0959396	4.9586e-05	8.87997e-05	0.580124	3.31385e-05	8.77859e-05	0.708154	-2.74504e-06	8.5377e-06	0.747967	1.23114e-07	9.49453e-06	0.989661	t
cg26687670	1	OPN3			-2.48598e-05	5.41802e-06	6.50321e-06	0.0439041	-2.60593e-05	5.61085e-06	5.09522e-06	0.0531675	-1.49342e-06	2.90408e-05	0.959279	-5.04033e-06	2.92657e-05	0.864281	-7.32388e-07	2.22459e-06	0.74214	3.16315e-07	2.38499e-06	0.894555	Novel
cg27241845	2	ALPP		TRUE	-8.31712e-05	1.59288e-05	3.26703e-07	0.00621654	-8.24153e-05	1.64434e-05	9.18982e-07	0.0174865	-2.58422e-05	7.83093e-05	0.743366	-3.7596e-05	7.83303e-05	0.634324	-1.79471e-05	6.48061e-06	0.00584944	-1.88918e-05	7.23588e-06	0.00937386	f, h, j, k, m, q, s, t, w
cg03329539	2	ALPPL2			-6.95815e-05	1.21867e-05	2.65761e-08	0.000661291	-6.89714e-05	1.2734e-05	1.24368e-07	0.00287358	-0.000176953	7.65817e-05	0.026866	-0.00019234	7.52427e-05	0.0152187	-1.96762e-05	6.15335e-06	0.00148347	-2.058e-05	6.70515e-06	0.00229309	f, h,i , j, k, m, q, r, s, t, w
cg06644428	2	ALPPL2			-5.44321e-05	1.17675e-05	5.49987e-06	0.0428508	-4.99589e-05	1.23026e-05	6.23633e-05	0.187217	7.60598e-05	6.40244e-05	0.24284	8.13354e-05	6.50279e-05	0.219555	-3.37657e-06	4.21655e-06	0.423677	7.55176e-07	4.49571e-06	0.866687	d, f, h, j, k, l, m, q, r, s, t, w
cg05951221	2	ALPPL2			-0.000177553	2.1186e-05	1.87911e-15	2.02617e-10	-0.00017081	2.20883e-05	1.57657e-13	1.69995e-08	-0.000136739	0.000115921	0.24612	-0.000157906	0.00011471	0.177644	-3.0224e-05	8.67077e-06	0.000539047	-3.06285e-05	9.61702e-06	0.00156275	d, f, h,i , j, k, l, m, o, q, r, s, t, u, w
cg21566642	2	ALPPL2			-0.000210111	2.58608e-05	1.08728e-14	8.7928e-10	-0.000204632	2.70632e-05	4.82735e-13	3.90386e-08	-0.000203073	0.000123295	0.108498	-0.000223165	0.000122837	0.0780787	-4.20801e-05	1.12765e-05	0.000214628	-4.55353e-05	1.27895e-05	0.000415226	d, f, h,i , j, k, l, m, o, q, r, s, t, w
cg01940273	2	ALPPL2			-0.000133829	1.71641e-05	9.7867e-14	6.33156e-09	-0.000129455	1.7869e-05	3.63279e-12	2.35026e-07	-0.000182178	9.94404e-05	0.0754671	-0.00020506	9.64376e-05	0.0408154	-2.90188e-05	8.06306e-06	0.000355025	-3.35176e-05	9.07308e-06	0.000251517	d, f, h,i , j, k, m, o, q, r, s, t, u, w
cg13193840	2	ALPPL2			-4.4958e-05	9.52335e-06	3.56698e-06	0.0343585	-4.77776e-05	9.97362e-06	2.61316e-06	0.033335	1.97987e-05	4.44449e-05	0.658727	2.81113e-05	4.39076e-05	0.526309	-5.76242e-06	4.14834e-06	0.165494	-2.86459e-06	4.47146e-06	0.522127	f, j, k, m, q, s, t, w
cg02306995	3	SEMA5B			4.09595e-05	9.7263e-06	3.33553e-05	0.107897	4.71271e-05	1.01006e-05	4.6265e-06	0.0498857	-1.04135e-05	4.07715e-05	0.7999	-1.55185e-05	4.1057e-05	0.7078	5.13502e-08	3.09101e-06	0.986753	-2.35231e-06	3.27834e-06	0.473468	Novel a
cg04776445	4	MSX1	TRUE		7.78669e-05	1.73132e-05	9.73893e-06	0.0562559	8.48523e-05	1.81118e-05	4.24117e-06	0.0498857	6.40696e-05	8.85482e-05	0.474146	7.87284e-05	8.8145e-05	0.378045	4.2013e-06	6.48302e-06	0.517286	1.32044e-06	7.16331e-06	0.853846	Novel a
cg13740236	4	LSM6			-5.28052e-05	9.27461e-06	2.8949e-08	0.000668884	-5.73656e-05	9.75928e-06	1.09756e-08	0.000322762	-3.81327e-06	4.44455e-05	0.932117	4.78544e-07	4.50325e-05	0.991583	5.47929e-07	3.64342e-06	0.880526	2.89528e-06	3.9724e-06	0.466525	Novel
cg11902777	5	AHRR	TRUE	TRUE	-7.10929e-05	1.13085e-05	1.10385e-09	3.24611e-05	-6.83183e-05	1.1749e-05	1.54417e-08	0.000416253	-4.54376e-05	5.86322e-05	0.443568	-5.4772e-05	5.84848e-05	0.355612	-1.6319e-06	3.28582e-06	0.61968	-2.49357e-06	3.59855e-06	0.488754	f, j, m, q, s, t, w
cg01899089	5	AHRR			-6.29521e-05	1.36794e-05	6.12493e-06	0.0439041	-5.96094e-05	1.41854e-05	3.48809e-05	0.1376	-4.7185e-06	5.58841e-05	0.933193	-1.18197e-05	5.62498e-05	0.834822	-1.21094e-05	5.43491e-06	0.0263706	-1.39809e-05	5.99077e-06	0.020108	f, h, j, m, s, t, w
cg05575921	5	AHRR	TRUE		-0.000359368	3.8775e-05	3.34885e-18	1.08328e-12	-0.000350557	4.08251e-05	4.82809e-16	1.2396e-10	-0.000433431	0.000185195	0.0250907	-0.000463199	0.00018464	0.0170516	-6.93739e-05	1.62455e-05	2.38329e-05	-8.44233e-05	1.80126e-05	3.81805e-06	c, d, f, g, h,i , j, k, l, m, n, o, q, r, s, t, u, w
cg26703534	5	AHRR			-8.59214e-05	1.34253e-05	5.75783e-10	1.86253e-05	-8.38785e-05	1.40248e-05	6.27e-09	0.000202821	-0.000118563	7.35683e-05	0.11603	-0.000137972	7.00895e-05	0.0572065	-2.44559e-05	5.23474e-06	3.95072e-06	-2.68602e-05	5.7707e-06	4.43237e-06	f, g, h,i , j, m, n, r, s, t, w
cg14817490	5	AHRR		TRUE	-9.86706e-05	2.05336e-05	2.41464e-06	0.028929	-9.2007e-05	2.15304e-05	2.5842e-05	0.114511	-0.000227951	9.32353e-05	0.0196645	-0.000248995	9.06096e-05	0.00952514	-4.41619e-05	8.78526e-06	7.2174e-07	-4.73157e-05	9.81493e-06	2.04011e-06	f, h,i , j, k, m, n, q, r, s, t, u, w
cg25648203	5	AHRR	TRUE	TRUE	-9.12294e-05	1.50878e-05	4.26367e-09	0.000114934	-8.58823e-05	1.58136e-05	1.15459e-07	0.00287295	-0.000114088	7.76191e-05	0.150535	-0.000130999	7.57068e-05	0.0926372	-2.18634e-05	6.17137e-06	0.000437684	-2.76649e-05	6.67662e-06	4.18389e-05	d, f, h,i , j, k, m, q, r, s, t, u, w
cg21161138	5	AHRR			-0.000142095	1.57184e-05	1.7628e-17	2.85114e-12	-0.000141385	1.65934e-05	7.66423e-16	1.2396e-10	-0.000200953	7.59053e-05	0.012078	-0.000213885	7.54376e-05	0.0076553	-2.82881e-05	7.38987e-06	0.00014755	-3.4802e-05	8.18414e-06	2.64019e-05	d, f, g, h,i , j, k, m, n, q, r, s, t, w
cg24090911	5	AHRR	TRUE	TRUE	-7.63388e-05	1.47842e-05	4.34906e-07	0.00740434	-7.39578e-05	1.54427e-05	2.6279e-06	0.033335	-7.05074e-05	6.34936e-05	0.27437	-7.38999e-05	6.4731e-05	0.261578	-1.52741e-05	5.77731e-06	0.00848472	-1.23533e-05	6.28055e-06	0.04989	f, j, k, m, s, t, w
cg10961758	5	EDIL3	TRUE		-6.23746e-05	1.38864e-05	1.00015e-05	0.056759	-6.86789e-05	1.4325e-05	2.56974e-06	0.033335	-0.000143555	7.59502e-05	0.0670465	-0.000129835	7.521e-05	0.0933711	-5.70093e-06	5.93011e-06	0.336892	-5.94259e-06	6.54412e-06	0.364387	Novel a
cg16179182	5	VTRNA1-1			4.81785e-05	1.04331e-05	5.69616e-06	0.0428508	4.37754e-05	1.0799e-05	6.42085e-05	0.187217	-2.79836e-05	3.83142e-05	0.470025	-1.83267e-05	3.67426e-05	0.621141	-5.17744e-06	4.29057e-06	0.228182	-5.02333e-06	4.61718e-06	0.277271	Novel
cg14580211	5	SMIM3	TRUE		-6.22272e-05	1.27384e-05	1.66276e-06	0.0215065	-6.03127e-05	1.32708e-05	7.96446e-06	0.0654875	-2.82592e-05	6.96031e-05	0.68721	-3.74261e-05	6.99767e-05	0.596243	-1.08623e-05	5.87754e-06	0.0652452	-1.60203e-05	6.41972e-06	0.0129834	f, h, j, m, q, r, s, t, w
cg06126421	6	IER3	TRUE	TRUE	-0.000132275	1.97822e-05	1.06943e-10	4.32422e-06	-0.000131836	2.07115e-05	7.2257e-10	2.92169e-05	-0.000153181	9.90555e-05	0.130999	-0.000174444	9.67539e-05	0.0802623	-2.79268e-05	9.99424e-06	0.005424	-4.33237e-05	1.09121e-05	8.52279e-05	d, f, h,i , j, k, m, o, q, r, s, t, w
cg14753356	6	IER3	TRUE	TRUE	-7.17522e-05	1.5106e-05	3.12442e-06	0.0336894	-7.25634e-05	1.59786e-05	8.09792e-06	0.0654875	-1.20666e-05	4.82463e-05	0.803969	-7.12098e-06	4.88279e-05	0.88491	-1.5284e-05	5.35869e-06	0.00454233	-1.67693e-05	5.83091e-06	0.00424541	f, h, j, m, q, s, t, w
cg22856972	6	TBPL1			6.61213e-05	1.39024e-05	3.0327e-06	0.0336894	7.26717e-05	1.44972e-05	9.15621e-07	0.0174865	-5.59599e-06	7.6008e-05	0.941729	-1.14943e-05	7.72559e-05	0.882605	-6.98268e-06	5.20987e-06	0.180832	-7.07152e-06	5.57848e-06	0.205668	Novel
cg05469934	7	PDGFA			3.75115e-05	7.95052e-06	3.61134e-06	0.0343585	3.56285e-05	8.0742e-06	1.42281e-05	0.0821871	7.30435e-05	3.71424e-05	0.0572013	7.50553e-05	3.78634e-05	0.0555788	2.45112e-07	2.99818e-06	0.934879	3.10837e-07	3.27194e-06	0.924362	Novel
cg09022230	7	TNRC18			-7.87192e-05	1.39856e-05	4.07909e-08	0.000879665	-6.96847e-05	1.45053e-05	2.45251e-06	0.033335	-4.56781e-05	5.80533e-05	0.436677	-5.01459e-05	5.9012e-05	0.401405	-2.23e-06	4.98761e-06	0.655012	-2.30497e-07	5.4482e-06	0.966275	h, j, m, s, t, w
cg21322436	7	CNTNAP2		TRUE	-5.49147e-05	1.18852e-05	5.62972e-06	0.0428508	-5.05366e-05	1.25521e-05	7.17667e-05	0.187217	-9.59167e-05	7.24507e-05	0.194121	-0.000118901	6.66549e-05	0.0833794	-1.51355e-05	4.62864e-06	0.00115838	-1.75463e-05	4.8249e-06	0.000312638	f, j, m, q, s, t, w
cg25949550	7	CNTNAP2			-4.45985e-05	9.07451e-06	1.44534e-06	0.0194807	-4.38437e-05	9.50538e-06	5.8843e-06	0.0594826	-2.84819e-05	5.1455e-05	0.58342	-3.18215e-05	5.23901e-05	0.547625	-1.2518e-05	3.92082e-06	0.00150858	-1.64527e-05	4.19865e-06	0.000104876	d, f, h, j, m, q, r, s, t, w
cg09267815	8	YTHDF3	TRUE		-8.00814e-05	1.58252e-05	7.19573e-07	0.0110841	-7.43899e-05	1.63359e-05	7.65261e-06	0.0654875	-4.60075e-05	7.13403e-05	0.523196	-3.88089e-05	7.2223e-05	0.594527	2.79101e-06	5.68719e-06	0.62384	-1.80181e-07	6.21728e-06	0.976895	Novel
cg22288066	8	NOV			3.33429e-05	7.28032e-06	6.75538e-06	0.0439041	3.11e-05	7.6972e-06	6.77409e-05	0.187217	-2.7332e-06	3.60613e-05	0.940015	-4.26702e-06	3.68005e-05	0.908374	2.78452e-06	3.16662e-06	0.379689	5.01311e-07	3.42205e-06	0.883606	Novel
cg24838345	8	MTSS1			-8.75726e-05	1.66252e-05	2.59796e-07	0.0052524	-8.36958e-05	1.73901e-05	2.35485e-06	0.033335	-0.000121289	5.94383e-05	0.0488909	-0.000124229	6.06201e-05	0.0482111	-2.72598e-05	6.17549e-06	1.2714e-05	-2.72226e-05	6.93581e-06	0.000102249	h, j, m, q, s, t, w
cg25305703	8	CASC8	TRUE		-8.824e-05	1.80939e-05	1.72861e-06	0.0215065	-8.49947e-05	1.89155e-05	9.99583e-06	0.0703668	-0.00021862	9.95471e-05	0.0347984	-0.000240492	9.70128e-05	0.0182956	-1.81478e-05	7.52235e-06	0.0162429	-2.0931e-05	8.359e-06	0.01268	f, j, m, s, t, w
cg01692968	9	SLC44A1			-7.46133e-05	1.5759e-05	3.34766e-06	0.0341886	-7.90708e-05	1.65247e-05	2.67934e-06	0.033335	-0.000232865	8.10146e-05	0.00684181	-0.00024218	8.17766e-05	0.00555023	-1.77136e-05	7.35065e-06	0.0163623	-1.66775e-05	8.07192e-06	0.0394663	f, h, j, m, q, s, t, w
cg14120703	9	NOTCH1		TRUE	-4.28445e-05	9.15798e-06	4.33023e-06	0.0378577	-4.50198e-05	9.62103e-06	4.35048e-06	0.0498857	-8.18989e-05	3.80283e-05	0.0382381	-7.97198e-05	3.87536e-05	0.0474132	-6.46475e-06	3.81677e-06	0.0910015	-7.71494e-06	4.09834e-06	0.0605053	m, t
cg05992400	10	CYP2C18	TRUE		-5.02246e-05	1.07985e-05	4.90204e-06	0.0406591	-4.17612e-05	1.11626e-05	0.000219162	0.291746	4.65842e-05	5.89281e-05	0.434545	4.71336e-05	6.02341e-05	0.439333	2.02807e-06	4.53547e-06	0.654977	1.32192e-06	4.93209e-06	0.78882	Novel
cg16421726	10	ZRANB1			5.64345e-05	1.17958e-05	2.66202e-06	0.0307538	5.47621e-05	1.24477e-05	1.50702e-05	0.0831398	7.82536e-05	8.60001e-05	0.369086	6.89596e-05	8.69386e-05	0.433163	-1.41546e-06	3.72208e-06	0.703912	1.02887e-06	4.06966e-06	0.800542	Novel
cg05335388	11	ABTB2	TRUE		3.08448e-05	7.13359e-06	2.07088e-05	0.0847287	3.47711e-05	7.12769e-06	1.73412e-06	0.0311639	3.43449e-05	3.45283e-05	0.326714	3.14795e-05	3.50661e-05	0.37565	-1.84292e-06	2.66001e-06	0.488778	-2.95279e-06	2.93841e-06	0.31556	Novel a
cg19254163	11	PTGDR2	TRUE		-4.18223e-05	9.10808e-06	6.40415e-06	0.0439041	-4.24182e-05	9.51089e-06	1.15764e-05	0.0762204	-3.14294e-05	4.93652e-05	0.528481	-3.8595e-05	4.94494e-05	0.440499	-4.69845e-06	3.68165e-06	0.202551	-5.57722e-06	3.97016e-06	0.160867	f, j, m, s, t, w
cg21611682	11	LRP5			-7.06167e-05	9.53488e-06	1.24686e-12	6.72221e-08	-6.64273e-05	9.89226e-06	9.32183e-11	4.30773e-06	-9.23567e-05	5.23135e-05	0.0862126	-0.000100519	5.22338e-05	0.0627056	-1.66737e-05	4.11472e-06	5.97849e-05	-1.63472e-05	4.43587e-06	0.000260208	d, f, h, j, k, m, q, r, s, t, w
cg14624207	11	LRP5			-6.27063e-05	9.59061e-06	2.57167e-10	9.2431e-06	-6.29983e-05	1.0092e-05	1.45718e-09	5.2374e-05	-1.77885e-05	4.73311e-05	0.709311	-3.30417e-05	4.33814e-05	0.451516	-1.43303e-05	4.52204e-06	0.00163427	-1.57721e-05	4.96449e-06	0.00160449	f, j, m, q, s, t, w
cg10788371	11	LRRC32		TRUE	-6.3639e-05	1.28956e-05	1.31327e-06	0.0184701	-6.72772e-05	1.33822e-05	8.53821e-07	0.0174865	-1.26666e-05	6.85913e-05	0.854556	-9.89575e-06	7.00091e-05	0.888428	-4.69915e-06	5.31372e-06	0.376984	-5.55757e-06	5.95625e-06	0.351353	j, m, s, t, w
cg11491407	12	CACNA2D4			-9.45763e-05	2.04801e-05	5.69335e-06	0.0428508	-9.89059e-05	2.149e-05	6.15711e-06	0.0603542	4.54432e-05	9.68602e-05	0.641863	4.74861e-05	9.89734e-05	0.634452	-4.62074e-06	8.22266e-06	0.574429	-6.1356e-06	9.06864e-06	0.499071	Novel
cg18443392	12	LRP1			2.70773e-05	5.77824e-06	4.18078e-06	0.0375664	2.42817e-05	6.09663e-06	8.54025e-05	0.199217	1.70674e-05	3.27577e-05	0.605634	1.37518e-05	3.3161e-05	0.680968	-2.99472e-06	2.44727e-06	0.221707	-4.97034e-06	2.60594e-06	0.0572022	Novel
cg04524475	13	RNY1P5	TRUE		-5.30846e-05	1.15392e-05	6.16198e-06	0.0439041	-5.45521e-05	1.21331e-05	9.87555e-06	0.0703668	-1.21594e-05	3.32956e-05	0.717163	-1.88601e-05	3.2709e-05	0.568005	5.78328e-06	2.03312e-06	0.00465093	5.4021e-06	2.18677e-06	0.0139173	Novel
cg26589665	15	THSD4	TRUE		-4.15484e-05	8.00662e-06	3.83105e-07	0.00688478	-4.08372e-05	8.44631e-06	2.12471e-06	0.033335	1.93646e-05	3.31591e-05	0.562971	1.89941e-05	3.38927e-05	0.578869	-5.31593e-06	3.18473e-06	0.0957759	-3.56114e-06	3.49612e-06	0.309014	Novel
cg05361530	16	GNG13			4.39787e-05	9.44768e-06	4.81599e-06	0.0406591	4.30623e-05	9.87131e-06	1.76786e-05	0.0953106	-4.42815e-05	4.31305e-05	0.311612	-4.03286e-05	4.3739e-05	0.36301	-5.59804e-06	3.97011e-06	0.159219	-8.06771e-06	4.36338e-06	0.0652074	Novel
cg07991586	16	ADCY7	TRUE		-4.19898e-05	9.15735e-06	6.59085e-06	0.0439041	-4.31331e-05	9.61017e-06	1.0224e-05	0.0703668	5.3516e-06	4.28452e-05	0.901313	1.82336e-06	4.3517e-05	0.966824	-9.47061e-07	2.91847e-06	0.745706	-3.73796e-07	3.12749e-06	0.904924	Novel
cg05460226	17	PIK3R5	TRUE		-7.15581e-05	1.51209e-05	3.3821e-06	0.0341886	-7.21534e-05	1.57832e-05	7.0696e-06	0.0654875	-6.70316e-05	0.000116243	0.567865	-6.63712e-05	0.000118825	0.580121	-5.66877e-06	6.13949e-06	0.356331	-4.76568e-06	6.57574e-06	0.46904	m, s, t
cg05396243	17	TMEM220-AS1			-3.63035e-05	7.27735e-06	1.01686e-06	0.0149514	-3.30383e-05	7.60794e-06	1.92433e-05	0.0972624	-6.52893e-05	2.74555e-05	0.022999	-7.02392e-05	2.71915e-05	0.0142654	2.20006e-06	2.38993e-06	0.357777	2.04495e-06	2.59592e-06	0.431311	Novel
cg07658936	17	ARHGAP44			2.89713e-05	6.32722e-06	6.78627e-06	0.0439041	2.93786e-05	6.68011e-06	1.51641e-05	0.0831398	3.93297e-06	2.52482e-05	0.877107	2.97717e-06	2.57749e-05	0.908723	-2.23914e-06	2.31781e-06	0.334535	-2.53368e-06	2.49415e-06	0.31032	Novel
cg03636183	19	F2RL3		TRUE	-0.000150503	2.15816e-05	1.87925e-11	8.68421e-07	-0.000155414	2.24543e-05	2.6874e-11	1.44886e-06	-0.000326381	0.000116513	0.00823653	-0.000349774	0.000114483	0.00435368	-4.61028e-05	1.03572e-05	1.07822e-05	-4.90679e-05	1.13972e-05	2.10406e-05	a, b, d, e, f, h,i , j, k, m, n, o, p, q, r, s, t, u, w
cg12817959	22	SSTR3			2.75959e-05	6.93193e-06	8.56637e-05	0.183512	3.35464e-05	7.18314e-06	4.54116e-06	0.0498857	3.27635e-05	2.61421e-05	0.21841	3.4064e-05	2.66611e-05	0.210023	-1.605e-06	2.63359e-06	0.542545	8.91884e-08	2.80879e-06	0.974685	Novel a
The results are presented in chromosomal order.
* CpG not epigenome-significant in discovery analysis
** CpG not epigenome-significant in secondary analysis
a Identified in secondary analysis, when GRS for nicotine metabolism rate was included in the model
FTC; Finnish Twin cohort
NTR; Netherlands Twin cohort
DILGOM; Finnish population cohort
REFERENCES
First author	Year	PMID			Reference
Breitling	2011	21457905			a
Wan	2012	22492999			b
Philibert	2012	23070629			c
Shenker	2013	23175441			d
Sun	2013	23657504			e
Zeilinger	2013	23691101			f
Philibert	2013	24120260			g
Besingi	2014	24334605			h
Elliot	2014	24485148			i
Dogan	2014	24559495			j
Tsaprouni	2014	25424692			k
Flanagan	2015	25371448			l
Guida	2015	25556184			m
Zaghlool	2015	25663950			n
Allione	2015	26043106			o
Qiu	2015	26646902			p
Sergi-Baixeras	2015	26829059			q
Zhang	2016	26826776			r
Ambatipudi	2016	26864933			s
Joehanes	2016	27651444			t
Lee	2016	27688819			u
Dogan	2017	28686328			w
