# Supplementary material for: Epigenome-wide association study of serum cotinine in current smokers reveals novel genetically driven loci
Source: Clin Epigenetics. 2019 Jan 5;11:1. doi: 10.1186/s13148-018-0606-9 (PMC6321663; doi:10.1186/s13148-018-0606-9)
Supplement: Supplementary file 11 — Table S8. Results for CIT performed on DILGOM sample replicated CpG sites and SNPs associated with their methylation levels as well as cotinine levels. (XLS 10 kb) [file 13148_2018_606_MOESM11_ESM.xls]

## Sheet: Table S8
Table S8. Results for CIT performed on DILGOM sample replicated CpG sites and SNPs associated with their methylation levels as well as cotinine levels.
					SNPs associated with cotinine levels as well methylation levels of replicated CpG sites
					AHRR	AHRR	AHRR	AHRR	AHRR	AHRR	AHRR	CNTNAP2
CpG associated with cotinine levels in DILGOM	Chr	Gene	Probe start	Probe end	rs2721012	rs2721020	rs4956934	rs10071582	rs2671897	rs2671896	rs10070697	rs115836319
cg03329539	chr2	ALPPL2	232418619	232418620	0.357419	0.357419	0.357419	0.357419	0.574478	0.608096	0.253237	0.750929
cg01940273	chr2	ALPPL2	232420224	232420225	0.249159	0.249159	0.249159	0.249159	0.157513	0.168748	0.688472	0.989954
cg05575921	chr5	AHRR	373263	373264	0.01951	0.01951	0.01951	0.01951	0.0464916	0.0508988	0.308354	0.999998
cg14817490	chr5	AHRR	392805	392806	0.0343843	0.0343843	0.0343843	0.0343843	0.872945	0.954566	0.874525	0.999402
cg21161138	chr5	AHRR	399245	399246	0.01951	0.01951	0.01951	0.01951	0.0283542	0.0288992	0.155628	0.990856
cg24838345	chr8	MTSS1	124725112	124725113	0.998191	0.998326	0.999389	0.998299	0.863317	0.857014	0.694497	0.576521
cg25305703	chr8	CASC8	127365972	127365973	0.265271	0.265271	0.265271	0.265271	0.0283542	0.0288992	0.0135439	0.895781
cg01692968	chr9	SLC44A1	105243068	105243069	0.510596	0.510596	0.510596	0.510596	0.0283542	0.0288992	0.0660387	0.999568
cg14120703	chr9	NOTCH1	136521650	136521651	0.360426	0.360426	0.360426	0.360426	0.0283542	0.0288992	0.444346	0.974399
cg05396243	chr17	TMEM220-AS1	10804230	10804231	0.799736	0.799736	0.799736	0.799736	0.83848	0.851824	0.898705	0.51399
cg03636183	chr19	F2RL3	16889774	16889775	0.171274	0.171274	0.171274	0.171274	0.0283542	0.0288992	0.31975	0.997257
