# Supplementary material for: Epigenome-wide association study of serum cotinine in current smokers reveals novel genetically driven loci
Source: Clin Epigenetics. 2019 Jan 5;11:1. doi: 10.1186/s13148-018-0606-9 (PMC6321663; doi:10.1186/s13148-018-0606-9)
Supplement: Supplementary file 12 — Table S9. Literature search results for smoking EWAS. (XLS 9 kb) [file 13148_2018_606_MOESM12_ESM.xls]

## Sheet: Table S9
Table S9. Literature search results for smoking EWAS.
First author	Year	PMID	Platform	N
Breitling	2011	21457905	27k	177
Wan	2012	22492999	27k	1085
Siedlinski	2012	22617718	GoldenGate	316
Philibert	2012	23070629	450k	399
Shenker	2013	23175441	450k	374
Sun	2013	23657504	27K	972
Zeilinger	2013	23691101	450k	1793
Philibert	2013	24120260	450k	107
Besingi	2014	24334605	450k	432
Elliot	2014	24485148	450k	192
Dogan	2014	24559495	450k	111
Tsaprouni	2014	25424692	450k	464
Flanagan	2015	25371448	450k	92
Guida	2015	25556184	450k	745
Zaghlool	2015	25663950	450k	123
Allione	2015	26043106	450k	40
Qiu	2015	26646902	27k	85
Sergi-Baixeras	2015	26829059	450k	645
Zhang	2016	26826776	450k	500
Ambatipudi	2016	26864933	450k	910
Joehanes	2016	27651444	450k	15 907
Lee	2016	27688819	450k	100
Su	2016	27935972	450k	253
Dogan	2017	28686328	450k	1599
Park	2018	30139389	450k	602
