# Supplementary material for: Epigenome-wide association study of serum cotinine in current smokers reveals novel genetically driven loci
Source: Clin Epigenetics. 2019 Jan 5;11:1. doi: 10.1186/s13148-018-0606-9 (PMC6321663; doi:10.1186/s13148-018-0606-9)
Supplement: Supplementary file 13 — Table S10. Gene boundaries, based on Ensembl transcripts for the 40 genes highlighted in the EWAS. (XLS 10 kb) [file 13148_2018_606_MOESM13_ESM.xls]

## Sheet: Table S10
Table S10. Gene boundaries, based on Ensembl transcripts for the 40 genes highlighted in the EWAS.
Gene	Chr	Gene Start	Gene End	Gene Start with 50 kb Flanking	Gene End with 50 kb Flanking
GNG12	1	68167149	68299150	68117149	68349150
OPN3	1	241753404	241840678	241703404	241890678
ALPP	2	233243244	233247599	233193244	233297599
ALPPL2	2	233271553	233275424	233221553	233325424
SEMA5B	3	122628041	122747452	122578041	122797452
MSX1	4	4861393	4865663	4811393	4915663
LSM6	4	147096837	147121152	147046837	147171152
AHRR	5	304291	438406	254291	488406
EDIL3	5	83236373	83680611	83186373	83730611
VTRNA1-1	5	140090860	140090958	140040860	140140958
SMIM3	5	150157508	150176296	150107508	150226296
IER3	6	30710976	30712331	30660976	30762331
TBPL1	6	134273308	134311570	134223308	134361570
PDGFA	7	536895	559933	486895	609933
TNRC18	7	5346421	5465045	5296421	5515045
CNTNAP2	7	145813453	148118090	145763453	148168090
YTHDF3	8	64081112	64125346	64031112	64175346
NOV	8	120428546	120436593	120378546	120486593
MTSS1	8	125563031	125740730	125513031	125790730
CASC8	8	128302062	128494384	128252062	128544384
SLC44A1	9	108006903	108201452	107956903	108251452
NOTCH1	9	139388896	139440314	139338896	139490314
CYP2C18	10	96443251	96495947	96393251	96545947
ZRANB1	10	126630692	126676758	126580692	126726758
ABTB2	11	34172535	34379555	34122535	34429555
PTGDR2	11	60618413	60623444	60568413	60673444
LRP5	11	68080077	68216743	68030077	68266743
LRRC32	11	76368568	76381791	76318568	76431791
CACNA2D4	12	1901123	2028002	1851123	2078002
LRP1	12	57522276	57607134	57472276	57657134
RNY1P5	13	74863237	74863351	74813237	74913351
THSD4	15	71389291	72075722	71339291	72125722
GNG13	16	848041	850733	798041	900733
ADCY7	16	50280048	50352046	50230048	50402046
PIK3R5	17	8782233	8869029	8732233	8919029
ARHGAP44	17	12692856	12894960	12642856	12944960
F2RL3	19	16999671	17003417	16949671	17053417
SSTR3	22	37600278	37608362	37550278	37658362
